# Supplementary material for: Prediction of Major Adverse Cardiovascular Events in Peripheral Artery Disease: Integrating Metabolomics and Proteomics for Risk Stratification
Source: Research (Wash D C). 2026 May 6;9:1229. doi: 10.34133/research.1229 (PMC13148185; doi:10.34133/research.1229)
Supplement: Supplementary 1 — Supplementary Methods Tables S1 to S7 Figs. S1 to S16 Data S1 to S10 [file research.1229.f1.zip › Supplement.xlsx]

## Sheet: Supplementary Data 1. Different
Supplementary Data 1. Differentially expressed proteins between MACE and non-MACE groups in PAD patients.
proteins	logFC	t	P.Value	adj.P.Val	B
MMP3	1.14480035097036	6.4322578488439	1.30156495911913e-09	7.96427598484997e-06	11.4521883020562
ADAM15	0.822157786449403	5.96698312785176	1.43023881026259e-08	4.3758156399984e-05	9.24008842787801
MMP19	0.815061786405938	5.75227589720006	4.16950427042548e-08	8.50439887691117e-05	8.25407887285799
CCL14	0.642612068545742	5.57821246530505	9.75199345365602e-08	0.000131308023589437	7.47192813485931
NID2	0.522596099628752	5.55843113155953	1.07295328966691e-07	0.000131308023589437	7.38404570885592
TNFRSF6B	1.16360495875518	5.5042666599215	1.39220818837633e-07	0.00014198203174458	7.1444776149405
CHGB	1.09233511212126	5.32474875511375	3.26261876264231e-07	0.000285199488694405	6.36186285065884
AEBP1	0.554748395346852	5.17742704887029	6.47357939308316e-07	0.000492670323217867	5.73302752617537
PRB2	1.02687744669152	5.15291845140708	7.24633585383363e-07	0.000492670323217867	5.62961546323522
GM2A	1.00067025089973	5.06731479743691	1.0714386201657e-06	0.000600076127914146	5.27115324820841
CSRP2	0.811528564184558	5.06551897477985	1.08021500731314e-06	0.000600076127914146	5.26367918772708
SPON2	0.730360611053248	5.03893877664297	1.21857252975576e-06	0.000600076127914146	5.15327678517904
TCEA2	0.745277717603438	5.02895220006475	1.27487982724038e-06	0.000600076127914146	5.11190476046317
CDH11	0.691544392341024	4.9305647794118	1.98310838909452e-06	0.000866760016633526	4.70748382179697
MT1H	0.654296897774119	4.80546229995455	3.44835570016451e-06	0.00140669923528711	4.20169890602732
MSLN	0.556002830873854	4.77854952725876	3.87925914620897e-06	0.00148357416972829	4.09414698002397
CBR1	0.51713780607813	4.74814133364514	4.42884282056855e-06	0.00155053459628941	3.97316711149087
BAX	0.320836258106695	4.7413677894734	4.56114115594204e-06	0.00155053459628941	3.94629682467041
INHBB	0.829492700320599	4.72776055984972	4.83855392518479e-06	0.00155826902464241	3.89240432540297
CTHRC1	0.547872312712886	4.71409275030185	5.13358498275504e-06	0.0015706203254739	3.83838861211387
MT2A	1.38848803056203	4.66964592977912	6.21809218338449e-06	0.00175219400759366	3.66354524056372
DSC2	0.564279046021333	4.66660908813073	6.29976600213444e-06	0.00175219400759366	3.65164452390261
B3GAT3	0.511598891188636	4.6553115133867	6.61279725293049e-06	0.00175929158220355	3.60742308904041
ABHD14B	0.449123574035287	4.63804919563019	7.12028007374291e-06	0.00180841613455172	3.54001062534286
IGFBP2	0.822601644657792	4.62939866411478	7.38852808690847e-06	0.00180841613455172	3.50630001381108
IGFBP6	0.917641459008719	4.61828992281248	7.7473332889942e-06	0.00182330509212906	3.46307984766469
MFAP5	0.417677962287793	4.59276159706322	8.63671098476458e-06	0.00191901611281519	3.36405701894089
CRIP1	0.558724175688428	4.58885421080357	8.78124712515529e-06	0.00191901611281519	3.34893733850644
LY96	0.639835159182671	4.54277527712455	1.06716929512203e-05	0.00225172721270749	3.17137519668098
MYL2	0.6877750683682	4.52151895599755	1.16706123562591e-05	0.00232414332657638	3.0899276403732
CST3	0.681072715041668	4.51940894937366	1.17745453707906e-05	0.00232414332657638	3.08185874414962
GDF15	0.776851120023474	4.49911400520048	1.28208134049997e-05	0.00238406166527178	3.00439647206316
ASGR2	0.614128251752651	4.49843474631258	1.28573353413906e-05	0.00238406166527178	3.00180849648024
VCAM1	0.507867645055067	4.48114845871351	1.38212097293436e-05	0.00248741124511334	2.93604906890034
RAPH1	0.614109033526671	4.46059626457767	1.50578175219099e-05	0.00262307259400009	2.85811992072708
ANGPTL4	0.84345491509348	4.45469137333757	1.54323604157547e-05	0.00262307259400009	2.83578114514441
LFNG	0.466598888875287	4.43689111970739	1.66164297655964e-05	0.00274799820907256	2.76857969701964
IGDCC3	0.881288809536795	4.36678413217325	2.21871565789407e-05	0.003572716081751	2.50593970412874
FAM3C	0.465592189803449	4.28329719471968	3.11727102953042e-05	0.0047198622825632	2.19745042707712
LGALS1	0.386787708659034	4.27716591203392	3.19550559950505e-05	0.0047198622825632	2.17497979081518
LOXL2	0.682768074667774	4.27084424574475	3.27813884751121e-05	0.0047198622825632	2.15183803243133
PRELP	0.504500483845491	4.26744	3.32343500027395e-05	0.0047198622825632	2.13940005538954
WFDC5	0.844921858330221	4.2663588561029	3.33800746103849e-05	0.0047198622825632	2.13543474688879
TNXB	0.460960774362269	4.26223898423871	3.39391960177775e-05	0.0047198622825632	2.12038018519566
XCL1	0.442211988184832	4.25471969555946	3.49828852660372e-05	0.0047568949987307	2.09293336881287
EME2	0.566209624399825	4.24552115224915	3.63015165165931e-05	0.00482889086010941	2.05940914622188
CPXM2	0.426412827076657	4.23826127221045	3.73757270819716e-05	0.00486600157477839	2.03299101220784
MGAT1	0.44638561335699	4.20414805218814	4.28442246459365e-05	0.00546174605434345	1.90933657592173
PRG3	0.838667265914251	4.18511453399276	4.62200924007477e-05	0.00553492753248737	1.84068919437246
SPON1	0.597663134721749	4.18449711338459	4.63337543370533e-05	0.00553492753248737	1.83846652888025
AHNAK	0.583610746175195	4.18186320658901	4.68216454922621e-05	0.00553492753248737	1.82898761127266
NAXE	0.477819298474954	4.18071171942644	4.70364817272991e-05	0.00553492753248737	1.82484512955223
CD5L	0.601726411792854	4.1629437344861	5.04734656710332e-05	0.00582730446115193	1.76104023165515
CRIP2	0.533623054726855	4.15048986381109	5.30243133235222e-05	0.00600844024493763	1.71644790349085
HMOX1	0.576487789070194	4.1363293010267	5.6074468348368e-05	0.00622070905487046	1.66587463316616
TRDN	0.74319886068472	4.13248595994118	5.69308231856097e-05	0.00622070905487046	1.65217237423451
NACA	0.479960762182819	4.11976828971368	5.9854517072015e-05	0.00642543491164316	1.60690431019077
CDH2	0.646954256755847	4.08982623360402	6.73150247817449e-05	0.00703220415335223	1.50076991386101
TFPI2	0.654351315845918	4.08376375667947	6.89300329685797e-05	0.00703220415335223	1.47935642767253
LYZ	0.607484091544879	4.08367316226492	6.89544450402245e-05	0.00703220415335223	1.47903663025451
IGHM	0.748964582344744	4.06267765570493	7.48402006194614e-05	0.0075073309441063	1.40507720003671
CBR3	0.469056141844871	4.04708486135559	7.95184458555045e-05	0.00772870570954858	1.35034901850813
CSRP3	0.841278525994044	4.04500823624765	8.01621450417243e-05	0.00772870570954858	1.34307325623303
VCAN	0.710129173896404	4.04285042210077	8.08362747852768e-05	0.00772870570954858	1.33551624063815
COL4A1	0.648290226232111	4.03148289608151	8.44778491424587e-05	0.00795261475234931	1.29575928218067
RNASE1	0.733909336754467	4.01455104784314	9.01932681935432e-05	0.00836200921327713	1.23671001771254
FAM114A1	0.475426180294806	3.97622983374903	0.000104520227157769	0.00954566074594608	1.10381287544534
NUCKS1	1.49811364474421	3.96877	0.000107551396583651	0.00967804405434352	1.07805501423769
ELN	0.567168826131264	3.95346278786648	0.000114032154597944	0.0101125036809394	1.0253497441165
SNTB1	-0.253482	-3.92095	0.000129052704156274	0.0112810499533177	0.91394907521464
PLIN4	0.607220841713406	3.88893429387706	0.000145672740771304	0.0125545281799945	0.804969440077679
EPX	0.458743063218818	3.88413903265243	0.000148330488084745	0.0126060313415355	0.788711467271802
ABI3BP	0.572669461023395	3.85528262602552	0.000165322679313679	0.0138576640372658	0.691225274175479
CHRD	0.493160293225171	3.84961065989421	0.000168873102788577	0.013946396175841	0.672134132874596
PMP2	0.327059246842311	3.84636115349075	0.00017093964915641	0.013946396175841	0.661207160317038
TTN	1.09046953953645	3.83910751549118	0.000175639572190209	0.0141412966083143	0.636843198414609
DYNC1I2	0.393724490393571	3.83392317808348	0.000179073574311072	0.0141905878913809	0.619453046781098
SFT2D3	0.37263515150979	3.82882789726503	0.000182510588452865	0.0141905878913809	0.602380579304341
REG3A	0.822463694259451	3.82780352163271	0.000183209093547817	0.0141905878913809	0.598950532163307
HAMP	0.730989960993308	3.82315305104194	0.000186412185769873	0.0142582020590732	0.583388331615899
GPT	0.698972838354425	3.81962394343888	0.000188878293263521	0.0142684725491295	0.571589090724147
ANAPC5	0.459396957787284	3.81485435043523	0.000192260442512723	0.0143468493626263	0.555656758564819
ATP6AP2	0.313151183628825	3.81090774240914	0.000195102349973717	0.0143835093914358	0.542486006079927
TNFRSF11B	0.438294430343569	3.79312453590042	0.000208409185161229	0.0151816167143043	0.483279705334233
CTSB	0.355697307780318	3.77292780409223	0.000224564299628788	0.0160381519032996	0.416317246601868
EDN1	0.48541967770277	3.7719093826225	0.000225409554450689	0.0160381519032996	0.412948541595419
NPL	0.418399201450471	3.75836581775376	0.000236940646384337	0.0165232959884464	0.368221589634619
VIT	0.508238094094099	3.75757754221297	0.000237628705177853	0.0165232959884464	0.365622479498042
FAM20A	0.415058317414438	3.7472549134791	0.000246815358661629	0.0169692492095563	0.33162858846782
OPLAH	0.400255047161125	3.73555287711259	0.00025763593117965	0.0175163806987586	0.293186560365963
CFD	0.509200389783117	3.70620556505457	0.000286780728283229	0.0192836403996163	0.197221078481366
COL4A3	0.602611451823307	3.66878807863116	0.000328472830527939	0.0218470135869615	0.0757872702690303
CHI3L1	0.455542400744693	3.6654460857846	0.000332462848357768	0.0218746254742062	0.064991635296356
EBI3	0.58819414889276	3.65908008459215	0.000340190176530814	0.0221449328743835	0.0444504608988847
CHGA	0.688641107784315	3.65396802058763	0.000346517845486814	0.0223193968056191	0.0279771325334925
RAVER1	0.572522726096427	3.65078227249099	0.000350517152007844	0.0223418172201666	0.0177210580470062
APOF	0.388707248599813	3.63734425509526	0.000367871261158502	0.0230928527324114	-0.0254578
FST	0.456729378849557	3.63585176063657	0.000369847943745108	0.0230928527324114	-0.0302451
DPY30	0.821447086877967	3.6201610256732	0.00039124434755325	0.0241820622492762	-0.0804748
PLA2G2A	1.29843003631962	3.60857093471048	0.000407792764514342	0.0247109992261753	-0.117459
METRNL	0.311881770211474	3.60851178335268	0.000407878889008613	0.0247109992261753	-0.117648
REG4	0.452318877962727	3.60559091907815	0.000412153061988815	0.0247251430030349	-0.126953
PCDHGA10	0.37461227254519	3.59029670717442	0.000435231229012769	0.0256689100405987	-0.17557
IFIT1	0.948216815955401	3.58962319977333	0.000436274986798867	0.0256689100405987	-0.177707
FZD8	0.53948080573378	3.5850147225571	0.000443480419895794	0.0258443494223082	-0.192319
COL5A3	0.623967913607078	3.57955535959019	0.000452161253842336	0.0261016482288798	-0.209609
STARD10	1.12785072701608	3.57524572371849	0.000459126679026789	0.0262560387753731	-0.223242
COLGALT1	0.255442271999188	3.5688860550208	0.00046959023347208	0.0266057651723672	-0.243335
LRP1	0.290719294143982	3.56490552837366	0.000476253179612546	0.0267357174866896	-0.255896
CAPN1	0.17771300677818	3.55927173597758	0.000485835735420584	0.0270234294893143	-0.273653
ADSS1	0.617808096819527	3.55673415852426	0.000490210928797825	0.0270234294893143	-0.281643
ZNF516	0.675041161456995	3.54407075228556	0.000512604380847652	0.028005591128632	-0.321445
MYOC	0.407433880728972	3.52982264337164	0.000538949286929771	0.0288206801585192	-0.366084
EHD2	0.524159034774543	3.52966358647797	0.000539250444558774	0.0288206801585192	-0.366582
PCDH1	0.504785578909388	3.5283973535324	0.000541653573824107	0.0288206801585192	-0.370541
PROSER2	-0.213304	-3.52119	0.000555533894450773	0.0289231718741527	-0.39307
CRYZ	0.399572387833958	3.52108703321728	0.000555725533930539	0.0289231718741527	-0.393377
HAO1	0.487834218217857	3.51838675595443	0.000561009776383547	0.0289231718741527	-0.401801
SPINK5	0.576694626500029	3.51763620301276	0.000562486918291252	0.0289231718741527	-0.404142
COL12A1	0.385199861199196	3.51470786623485	0.000568285116267615	0.0289778052203461	-0.413271
LMCD1	0.366526949543679	3.50921804711111	0.000579306771234174	0.0292306511678656	-0.430366
NOTCH2	0.316004290026844	3.50749966450247	0.000582797751671777	0.0292306511678656	-0.435713
NNMT	0.824557225392275	3.49842338179069	0.000601566889003612	0.0296885812216681	-0.463915
RRAS2	0.392004986358946	3.4983925276072	0.00060163165083949	0.0296885812216681	-0.464011
PROK2	0.418109930194757	3.49183904796723	0.000615536548643904	0.0301317451292164	-0.484335
MIA	0.369689569154684	3.46725862067881	0.000670424525028566	0.0325581561003952	-0.560276
ARHGEF3	0.29944046786299	3.45648335932219	0.000695905336183906	0.0335294862370812	-0.593421
CLEC11A	0.248149519562506	3.43937249150855	0.000738242008386498	0.0352914285102889	-0.645873
HMGCS2	0.558474889418859	3.42657869090262	0.000771461621908146	0.0365935942981081	-0.684945
ADAMTSL4	0.36278144410472	3.41502147024566	0.000802669397816228	0.0377810311172115	-0.720133
CD74	0.407260691715493	3.40681902577629	0.000825531354735064	0.0385605065620142	-0.745044
OAF	0.399066140500526	3.40436989909572	0.000832474887380974	0.0385902563324559	-0.752472
AHSP	0.674422012655829	3.39227341970665	0.000867578699097325	0.0399151433065905	-0.789093
SLC22A10	0.503573781176552	3.38636023327716	0.000885238261850448	0.0404236785392753	-0.806954
FRY	0.334137692103819	3.38038109534667	0.000903436256626192	0.0409490848466346	-0.824987
CHST14	0.312760656340315	3.37553070815145	0.00091845520938545	0.0413237310752174	-0.839595
MARCO	0.762846571265895	3.34032055700956	0.00103468397303226	0.046213366649521	-0.945095
PLTP	0.272356781546986	3.33114376402651	0.00106715803350256	0.0468869744754685	-0.972433
PCDH7	0.337630275856628	3.32916676677764	0.00107427750813132	0.0468869744754685	-0.978315
H6PD	0.457166688598133	3.32792345216338	0.00107877755917192	0.0468869744754685	-0.982012
MB	0.627604640660901	3.32321587431287	0.00109597607021455	0.0468869744754685	-0.995999
MXRA5	0.772652069379184	3.32289975055906	0.00109714010620142	0.0468869744754685	-0.996938
PRSS23	0.308093073338429	3.3217776766258	0.00110128114667545	0.0468869744754685	-1.00027
MARCKSL1	0.468018410367373	3.32120419455501	0.00110340322347891	0.0468869744754685	-1.00197
EGFL7	0.451328085905406	3.31514821884913	0.001126046459678	0.0475191605984115	-1.01993
RNASE4	0.373380684307162	3.31283363235775	0.00113481461097302	0.0475611685242733	-1.02679
SVEP1	0.657284597809513	3.28564742930089	0.00124268144420716	0.0517276718170314	-1.10701
PPP1R11	0.308414686876121	3.28044735460901	0.0012643727944686	0.0522749806037388	-1.12229
COL4A2	0.482960541841452	3.27197406174283	0.00130047500394387	0.0534067553633055	-1.14714
CFHR3	0.353012956619565	3.26260118352117	0.00134152716624652	0.0547253648684164	-1.17456
GNPTG	0.467948186718177	3.25115850747819	0.00139327989381025	0.0564601302663902	-1.20795
ULK3	-0.23949	-3.24699	0.00141260726091421	0.0568667357206186	-1.2201
QSOX1	0.289161417226899	3.24429797061036	0.0014251932289599	0.0569984141699713	-1.22792
SRPRA	0.193677546004864	3.24205161786933	0.0014357895517001	0.0570493264081357	-1.23445
SAA2	1.57103532428003	3.23914844885398	0.00144959272266658	0.0572261798064309	-1.24288
TRAPPC2L	0.305330069686013	3.22895339579478	0.00149904899685908	0.0583044549371464	-1.27245
ECHDC1	0.404152140097746	3.22797868244833	0.00150385859524943	0.0583044549371464	-1.27527
PHF23	0.367940746699836	3.22713397972503	0.00150803827151884	0.0583044549371464	-1.27771
COL6A3	0.260441627883095	3.22502692441478	0.00151851130840653	0.0583044549371464	-1.28381
CILP	0.667710156197753	3.22381842306831	0.00152454858472682	0.0583044549371464	-1.28731
HPGD	0.392866530069215	3.22038496776649	0.00154182294946268	0.0583494110418393	-1.29723
CAPN2	0.34010732615714	3.21979772140274	0.00154479565105049	0.0583494110418393	-1.29893
CDHR2	0.716163413319334	3.21413180667066	0.00157375195151511	0.0590784551614781	-1.31528
EPS8L2	0.420325657005935	3.21223297895974	0.00158356840214712	0.0590844820288917	-1.32076
PGP	0.187671796292651	3.20667794054522	0.00161261411291324	0.0594438731047869	-1.33676
OGN	0.627562174416274	3.2040689606505	0.00162642580938747	0.0594438731047869	-1.34427
ANGPTL3	0.537441507869712	3.20301158820982	0.00163205466081205	0.0594438731047869	-1.34731
TGFBR3	0.350653346011759	3.20301072350867	0.0016320592713849	0.0594438731047869	-1.34731
TANGO6	0.430108193222804	3.19761587680005	0.00166106112463065	0.0601422072284908	-1.36281
MMRN2	0.259173306640464	3.18958512784003	0.00170512047223102	0.0613743068798918	-1.38584
LOX	0.490057602686281	3.18297242897996	0.001742211593743	0.0623426476146985	-1.40477
REXO2	0.355301280435155	3.17415838487933	0.00179281466883491	0.0632697258783155	-1.42995
ILF3	0.572627854731669	3.17373045752224	0.00179530584159076	0.0632697258783155	-1.43117
HEXA	0.371538512415788	3.17307306036922	0.00179913912450186	0.0632697258783155	-1.43304
HJV	0.465104017850186	3.17091492731243	0.00181177662693275	0.0633500638868657	-1.43919
GASK1B	0.362044129497385	3.16735720702149	0.0018327896191596	0.0637206799979408	-1.44933
H4C1	0.526543928937199	3.15930462958538	0.00188118789626374	0.0650338346736601	-1.47223
DAG1	0.321598985830698	3.14283208437516	0.00198390400089487	0.0680166529538714	-1.51892
C19orf12	0.319627769927724	3.14192614339465	0.00198970107513368	0.0680166529538714	-1.52149
SOST	0.369681212729504	3.13396460894272	0.00204132549368855	0.0693937260882235	-1.54397
NHERF2	0.313937282073828	3.12918915639534	0.00207288278304819	0.0698388840061144	-1.55743
DMKN	0.327516365700564	3.12743	0.00208462897222043	0.0698388840061144	-1.56239
CD8A	0.409048568908196	3.12637226974371	0.00209170855063384	0.0698388840061144	-1.56536
CNBP	0.324505944850081	3.12512803140368	0.00210007430252085	0.0698388840061144	-1.56887
AKAP7	0.338485655995895	3.11514497292322	0.00216832572214065	0.0717188383447494	-1.59692
TRMT1	0.504237687493719	3.10765081994479	0.00222090323942305	0.0724173487636607	-1.61792
C9orf152	0.429302222370675	3.10715862566787	0.00222439730475048	0.0724173487636607	-1.6193
FGL2	0.321146380805493	3.10708100740004	0.00222494877718062	0.0724173487636607	-1.61952
GREM2	0.350820520462296	3.09918663242649	0.00228170270636433	0.0738716341811816	-1.64159
ILF2	0.548975665607689	3.0966026186186	0.00230056837071446	0.0740904097915882	-1.64881
COL14A1	0.39365413868695	3.09436747709695	0.00231700312885285	0.0742290164683278	-1.65505
THOP1	0.266961427425461	3.09232808876099	0.0023320931327531	0.0743233222881054	-1.66073
FGFR1	0.333978537626727	3.08647209208614	0.00237592953433052	0.0749453584623493	-1.67704
FAHD1	0.311184572152687	3.08644857093045	0.00237610713216143	0.0749453584623493	-1.67711
NUDCD1	0.254536926365943	3.07916573518183	0.00243169016903118	0.0763051904835988	-1.69736
CXCL11	0.637928674138514	3.06817521749691	0.00251784722161533	0.0785223066792473	-1.72783
GAS6	0.476694439149635	3.06690176561797	0.00252801020032877	0.0785223066792473	-1.73136
FBN1	0.330670204031348	3.06298557231836	0.00255950171463467	0.0790989444032806	-1.74219
CHST12	0.270486333635959	3.0552995730095	0.00262236252075367	0.0805749055389557	-1.76341
ACAP3	0.360177481057912	3.05355139982748	0.00263685754548414	0.0805749055389557	-1.76823
SLC7A1	0.497659747226572	3.05236158436717	0.00264676515988398	0.0805749055389557	-1.77151
MIOS	0.434110082645681	3.0479403153021	0.00268388275702702	0.0813003890606353	-1.78369
HDGF	0.61081985736667	3.0461768945397	0.00269882053985241	0.0813501619869799	-1.78854
EFEMP1	0.3638394228406	3.04075329995363	0.00274524513091621	0.0816094386391295	-1.80345
TUBB1	-0.226909	-3.04045	0.00274789014240079	0.0816094386391295	-1.80429
SPR	0.290836368670599	3.03965317146308	0.00275475130069124	0.0816094386391295	-1.80647
LRCH3	0.288220476401489	3.03895840733027	0.00276077035435526	0.0816094386391295	-1.80838
SUSD2	0.567322189420107	3.02639918617375	0.00287168804112752	0.0844800919406697	-1.84279
IRF4	0.359842060305745	3.02050787261376	0.0029251194652544	0.0856402201334529	-1.85889
FOLR2	0.355358012517549	3.01769475521251	0.00295095474146051	0.0859852002999851	-1.86657
MMP15	0.281780009670586	3.00874742313802	0.00303452908659179	0.088001343511162	-1.89094
DUSP23	0.268947418798417	3.00696407538968	0.00305144499741626	0.0880744902791986	-1.89579
RCN1	0.379159862204637	3.00545	0.00306592148354452	0.0880768711634222	-1.89992
PCDHGA7	0.355721713334376	3.00081198610673	0.00311046880215527	0.0889390588803183	-1.91251
PSMA4	0.363764854723204	2.99902185241211	0.0031278397855966	0.0890197751072818	-1.91737
PAPSS1	-0.163525	-2.99325	0.00318445275396571	0.0902114185255378	-1.93301
FABP1	0.207928752248665	2.98742268105639	0.00324257488997857	0.0911017806679681	-1.94878
PHPT1	0.301228871972612	2.98711611933855	0.00324565912495785	0.0911017806679681	-1.94961
ERH	0.333034720972865	2.98247656387798	0.00329266692695043	0.0919021111967195	-1.96214
PCK2	0.457169792721025	2.98134654969426	0.00330421056762188	0.0919021111967195	-1.96519
PRMT3	0.365293703052792	2.97852789384572	0.00333316679405733	0.0922879982481302	-1.9728
CXCL10	0.409874756879215	2.97368294072798	0.00338348477469489	0.0928479550043064	-1.98585
SAA1	1.11785772448015	2.97328165088655	0.00338768357039054	0.0928479550043064	-1.98693
HNRNPA1	0.443359844665356	2.97221077072893	0.00339891190079501	0.0928479550043064	-1.98981
PXDN	0.384326402253131	2.96500422604087	0.0034753671561349	0.0945145405706198	-2.00919
ST6GAL1	0.302509811688817	2.96024594610591	0.00352671073443468	0.0947575809586755	-2.02196
PBXIP1	0.37800795740264	2.96024055477425	0.00352676930180691	0.0947575809586755	-2.02197
NUP107	0.261902569458012	2.95836289407665	0.00354722119404602	0.0947575809586755	-2.027
CCN1	0.334183242082072	2.95791166217291	0.00355215231076966	0.0947575809586755	-2.02821
SLITRK4	-0.287364	-2.95703	0.00356175714485478	0.0947575809586755	-2.03056
PCDH18	0.300042027003027	2.95562676467998	0.00357721869610296	0.0947575809586755	-2.03433
RARRES2	0.385493354841168	2.94383484731673	0.00370918191915242	0.0978296731176451	-2.06586
SPARCL1	0.279318327072445	2.94156112375267	0.00373513506378336	0.0980913796364393	-2.07192
CRP	1.06999739894665	2.93411962773546	0.00382124414080511	0.0999239012717369	-2.09174
DKK2	0.370907901939573	2.9321102265575	0.00384480596823876	0.100112203062353	-2.09708
PCSK5	0.371372579967002	2.92658098601135	0.00391032988438833	0.101386900688865	-2.11177
ATP6AP1	0.406058610513064	2.92216815666857	0.00396335645995997	0.102328177968334	-2.12348
PABPC4	0.297722705685412	2.91718625698547	0.00402401254458591	0.103457700673619	-2.13667
ABAT	1.07273810399784	2.91300164140042	0.00407561731306782	0.104346034889799	-2.14774
ERFE	1.42687991922018	2.90746239055311	0.0041448596841823	0.10521858061737	-2.16237
TRPV2	0.26167649166955	2.90575936330275	0.00416636354202887	0.10521858061737	-2.16686
KRT13	0.55256579369682	2.90490724960852	0.00417716134136502	0.10521858061737	-2.16911
PTPRF	0.376810230518604	2.90411265624475	0.00418725333213806	0.10521858061737	-2.17121
FCN2	0.421301370480266	2.90136140814016	0.0042223691267995	0.10521858061737	-2.17846
ACAT1	0.549907648896558	2.90099060575189	0.00422712245253259	0.10521858061737	-2.17943
TPM2	-0.32684	-2.90076	0.00423006550610771	0.10521858061737	-2.18004
CCL18	0.446224321086834	2.89760200496534	0.0042707884450054	0.105615159788585	-2.18835
ABCC8	-0.284337	-2.89685	0.00428052943741934	0.105615159788585	-2.19033
HS3ST3B1	0.309709166439524	2.89395630172879	0.00431822812404542	0.106117421249132	-2.19794
PEBP4	0.884649203071464	2.89236074024113	0.00433914162911812	0.106204830514295	-2.20213
SELENOH	0.37538767330743	2.88561446958459	0.0044285950782304	0.107395912421987	-2.21983
TPPP3	0.457257154959216	2.88502804737917	0.00443644998266134	0.107395912421987	-2.22136
CCDC28A	0.319571527976721	2.88339824371907	0.00445834754386149	0.107395912421987	-2.22563
ATF6B	0.408385542510453	2.88260549197092	0.00446903440983099	0.107395912421987	-2.22771
NUP133	0.26786392229643	2.88087572851004	0.00449243422729709	0.107395912421987	-2.23224
AIM2	0.266303326613212	2.87974452727125	0.00450779736436357	0.107395912421987	-2.2352
MMP2	0.316821983545626	2.87929990776715	0.00451384899517296	0.107395912421987	-2.23636
RABGGTB	0.290055303034094	2.87824662715004	0.00452821464371183	0.107395912421987	-2.23912
ZG16B	0.471882138609096	2.87658331089887	0.00455098567268396	0.107519232938815	-2.24346
UQCRQ	0.337555973740033	2.86833696050962	0.0046654327607923	0.109799165628031	-2.26499
AKR1C4	0.396341985823002	2.86670342978398	0.0046884134231366	0.109917248031314	-2.26925
RNASE6	0.373639496203058	2.86387779920298	0.00472840893230913	0.110431810140456	-2.27661
TMTC3	-0.264348	-2.8615	0.0047623110115617	0.110800688516145	-2.28279
GNE	0.219429191943721	2.85575182808217	0.00484517132448622	0.112301527782315	-2.29773
CHMP3	0.241279677014594	2.85397588011455	0.00487103797184427	0.112475023961189	-2.30234
EIF4E3	0.261288578000118	2.85179437702134	0.004902984029766	0.112787064955407	-2.308
ERP29	-0.284355	-2.85053	0.00492162362989783	0.112791816446984	-2.31128
DDX27	0.398836705304727	2.84628897253322	0.00498445759595431	0.113687515159699	-2.32226
SOBP	0.557555956412482	2.84497178639789	0.00500413267579812	0.113687515159699	-2.32567
DAPP1	-0.184175	-2.84415	0.00501644534942291	0.113687515159699	-2.3278
ZFR	0.519176016546818	2.84149392730465	0.00505642320397476	0.114170677435873	-2.33467
KIF26A	0.441913000805051	2.83833661060256	0.005104325448833	0.114828556696357	-2.34283
DDX41	0.613549570836229	2.83700734981447	0.00512461628281608	0.114862736390299	-2.34626
CCL23	0.450363162719508	2.83206135057135	0.00520076346925331	0.116144057183799	-2.35901
MAT1A	0.432154281984716	2.82896082350095	0.00524902288287988	0.116280312017476	-2.367
SLPI	0.260218018374108	2.82834	0.00525868529441164	0.116280312017476	-2.36859
SRC	-0.134436	-2.82789	0.00526584495631833	0.116280312017476	-2.36977
HTRA1	0.398238187239847	2.82680124131889	0.00528287738860244	0.116280312017476	-2.37256
LIPA	0.325956881790971	2.82008262452212	0.00538947784820261	0.118201487287282	-2.38982
CELA3B	0.303575953291295	2.81654757420206	0.00544634995773286	0.118607769438253	-2.39889
VWA1	0.464676659171648	2.81652161503775	0.00544676960486175	0.118607769438253	-2.39896
PRG2	0.355634154518206	2.81430967342691	0.00548263547828771	0.118965413090931	-2.40463
EEF1G	0.129907584405337	2.81120008451766	0.00553342020129596	0.119469858842735	-2.4126
CDH6	0.27060703907278	2.81049881269593	0.00554493216397069	0.119469858842735	-2.41439
SPARC	-0.314012	-2.80791	0.00558757342661534	0.119966181745471	-2.42101
SULF1	0.284745773246205	2.80096477204975	0.00570361998623216	0.122029547887254	-2.43875
PIP4P1	-0.308215	-2.79715	0.00576827992307523	0.122982943725775	-2.44848
PAPSS2	-0.181174	-2.79317	0.0058363552601352	0.123810548809393	-2.45861
TPM3	-0.224151	-2.79252	0.00584756473376605	0.123810548809393	-2.46026
SRPX	0.341179981104437	2.79052400243814	0.00588213244581767	0.124112994606753	-2.46535
SFTPB	0.484378697419646	2.78072200771745	0.00605433287810472	0.127307432581178	-2.49023
UBAP1	0.322608544890827	2.77713381897412	0.00611850700171692	0.128216247751732	-2.49932
UBA7	-0.234836	-2.77393	0.00617632259949133	0.128986068212585	-2.50743
ARL6IP5	-0.354464	-2.76755	0.00629290412289901	0.130904025110888	-2.52354
IAH1	0.284882239617763	2.76657524072255	0.00631094744365288	0.130904025110888	-2.52601
ACAT2	0.237005009779296	2.76482807045079	0.00634331628011994	0.131130919993425	-2.53042
PIK3IP1	0.444580459835947	2.7630418529188	0.00637656431517526	0.131374400823426	-2.53492
ADAMTSL2	0.347828364301204	2.75886665950548	0.00645489799913309	0.132542016297635	-2.54544
TUBA1B	-0.173847	-2.75735	0.00648365610160162	0.132687263162877	-2.54926
SERF2	0.221322323329572	2.75344165030767	0.00655798510402539	0.133761036171771	-2.55908
ALYREF	0.510796695508241	2.75092784490859	0.00660625760367674	0.134087833252112	-2.56539
DNAJC3	0.234087346387642	2.74806553880935	0.00666161474322321	0.134087833252112	-2.57257
C7orf25	-0.173934	-2.74757	0.0066713273978483	0.134087833252112	-2.57382
FKBP11	0.284250018136177	2.74713599534463	0.00667968247664741	0.134087833252112	-2.5749
PTPN4	0.301675358240113	2.74693608534539	0.00668357397318096	0.134087833252112	-2.5754
LAG3	0.38760427444226	2.74565096625172	0.0067086395573782	0.13415086748888	-2.57862
EXOSC6	0.310249513961608	2.74045527140161	0.00681085047176555	0.13505939626053	-2.59163
FAHD2A	1.01150564260453	2.74015927324192	0.00681671571102333	0.13505939626053	-2.59237
PI3	0.417179161405944	2.7385324281661	0.00684903368056736	0.13505939626053	-2.59644
LAMA3	0.315358483218455	2.73805573929364	0.00685852958928136	0.13505939626053	-2.59763
CMTM2	0.324033040759226	2.7369454172158	0.00688069412379094	0.13505939626053	-2.60041
AARSD1	0.258639557448226	2.73665479900661	0.00688650623194727	0.13505939626053	-2.60113
DSC3	0.454096788682361	2.73526801872164	0.00691430195447529	0.135060343097498	-2.6046
APOBR	0.323702676210953	2.73445230324728	0.00693069909014782	0.135060343097498	-2.60663
RAPGEF1	0.268861790173062	2.72967557919748	0.00702742812513729	0.13616113543474	-2.61855
MYL9	-0.295766	-2.72947	0.00703169125631279	0.13616113543474	-2.61907
SCLY	0.343078274753374	2.72811143289188	0.00705936708836896	0.136265827172649	-2.62245
IGFBP7	0.343244937083083	2.72462146577918	0.00713110482157682	0.13721770567053	-2.63114
CPS1	0.849143273144352	2.72222657053785	0.00718071428868404	0.137739155901121	-2.63709
NPEPL1	0.319834372022115	2.71760695203384	0.00727729212541953	0.13910892969962	-2.64857
STRN4	-0.255693	-2.71664	0.0072976865102935	0.13910892969962	-2.65097
MGP	0.392653792194832	2.71556635982703	0.00732032609303441	0.13910892969962	-2.65363
NAV1	0.228691700152257	2.71189113192017	0.00739841438719792	0.140157577818155	-2.66275
CDK11B	0.561178873359213	2.7013299501315	0.00762702407632571	0.14404247013283	-2.68887
FRZB	0.579419027766367	2.6976761307425	0.00770759106826052	0.144742545357529	-2.69788
CDC27	0.238155545155611	2.69750414991938	0.0077114021550179	0.144742545357529	-2.69831
KIAA2013	0.24907448764312	2.69627679784766	0.00773864973165111	0.144809778923465	-2.70133
DSTYK	0.43008573827207	2.6943562204877	0.00778146184805865	0.14486119532974	-2.70606
DCHS1	0.318610314011984	2.69352487994551	0.00780005980686236	0.14486119532974	-2.70811
PODN	0.269275886196205	2.69297338786296	0.00781241942454883	0.14486119532974	-2.70947
APOL2	0.252543175619907	2.69140615063217	0.00784763985449418	0.145074647340332	-2.71333
MX1	0.370139081837346	2.6885948468794	0.00791117795967115	0.145415742558398	-2.72024
TTC39C	0.239269325071495	2.68848719351688	0.00791362024382196	0.145415742558398	-2.72051
TPST1	0.239795773759708	2.68709233452096	0.00794532646434103	0.145561235435038	-2.72393
STC1	0.262518263805823	2.6849224998992	0.00799487671594773	0.146031792910102	-2.72926
WARS1	0.324605239961667	2.68138984098935	0.00807614597116615	0.147077194040374	-2.73793
DEFA4	0.417215211290107	2.67983660126394	0.00811211406341557	0.147093151400012	-2.74174
KIAA0319L	0.291155526689601	2.67909150447213	0.00812941943639872	0.147093151400012	-2.74357
ACTB	-0.2021	-2.67824	0.00814913847435921	0.147093151400012	-2.74564
ACTN1	-0.29978	-2.67714	0.00817483399441998	0.147122968270164	-2.74834
OLFML3	0.440070076404489	2.66873435868358	0.00837344852747892	0.150227157291283	-2.7689
MCCC2	0.2846474699273	2.6671043009471	0.00841245156020165	0.150227157291283	-2.77288
ACAA1	0.791612910832869	2.66674919993126	0.00842096992170452	0.150227157291283	-2.77375
RFC5	0.286334240115494	2.66474128252848	0.00846928359142521	0.15064984388352	-2.77864
GAL3ST4	0.278469405260031	2.65724336426697	0.00865191411904994	0.153452355056425	-2.7969
CDH5	0.300200166444606	2.65426530912467	0.00872543230436595	0.154309018122588	-2.80414
CPA1	0.246729891508649	2.65249182739692	0.0087694807829448	0.154641074671006	-2.80845
CARS2	0.367550084866648	2.6447228478531	0.0089648134330333	0.156909779969736	-2.82729
GNAZ	-0.197656	-2.64441	0.0089728593194617	0.156909779969736	-2.82806
NQO2	0.388904472707143	2.64303042242945	0.00900788212431937	0.156909779969736	-2.83139
LBP	0.441886576264484	2.64240360038774	0.00902388068988849	0.156909779969736	-2.83291
SMCR8	0.324832279349624	2.6423012704958	0.0090264949158193	0.156909779969736	-2.83315
CCL17	0.495184045887447	2.64130453908831	0.00905199417050448	0.156909779969736	-2.83556
APLP2	0.257901732690219	2.63945069635253	0.0090995934672645	0.157289300638959	-2.84005
B4GALT1	0.479848044585338	2.63501464151115	0.00921441027456898	0.158213715006899	-2.85076
DDX18	0.431774636009988	2.63391045819447	0.00924319150180922	0.158213715006899	-2.85343
PLXNB1	0.368463877296153	2.63375977362381	0.00924712546052841	0.158213715006899	-2.85379
PPT1	0.282629956856953	2.63340101265476	0.00925649778925803	0.158213715006899	-2.85466
TXNIP	0.262859119581726	2.63162540827695	0.00930301001224748	0.158565789038837	-2.85894
GNS	0.21792757859895	2.62803466282627	0.0093977137238478	0.159487451334492	-2.86759
MRM1	0.6246144330665	2.62760090858827	0.00940921227843631	0.159487451334492	-2.86863
PYCR3	0.396438179376419	2.62429232138742	0.00949733840202894	0.160134542981617	-2.87659
APOL3	0.32491778867574	2.62420297102436	0.00949972856713958	0.160134542981617	-2.87681
NUDT16L1	0.242053694937894	2.62036893774159	0.00960280215721509	0.161168292540915	-2.88602
DENND4C	0.183725406667332	2.61996454992155	0.0096137321094025	0.161168292540915	-2.88699
ACTG2	-0.308178	-2.61745	0.00968202585496265	0.161869716411247	-2.89303
TPM4	-0.269479	-2.61396	0.00977740742564737	0.162651645995327	-2.9014
WDFY1	-0.167368	-2.61379	0.00978195877206739	0.162651645995327	-2.90179
CDH16	0.396832188531415	2.61266152823085	0.0098130566991869	0.162726541849118	-2.9045
JAKMIP3	0.535217286732552	2.6110750102711	0.00985684651459136	0.163010929250769	-2.9083
PDLIM1	-0.255312	-2.60768	0.0099510185131579	0.163516081138206	-2.91641
POTEJ	-0.261256	-2.60654	0.00998288303765494	0.163516081138206	-2.91914
MAT2A	0.30316272265682	2.6062298710075	0.00999166788087673	0.163516081138206	-2.91989
PCK1	0.426047938624934	2.60554106819239	0.0100109685576424	0.163516081138206	-2.92153
CCDC80	0.35165871760849	2.60471885159598	0.010034051437851	0.163516081138206	-2.9235
ZFYVE27	0.268965752857566	2.60423249798789	0.0100477278163042	0.163516081138206	-2.92466
CFHR5	0.286576856901494	2.60272958631325	0.010090095978112	0.163770019337049	-2.92825
PCDHGA12	0.295496662588401	2.59983375864374	0.0101721843666583	0.164665598252863	-2.93515
MMP1	0.365113378034041	2.59716056146852	0.0102484938607487	0.165463150221429	-2.94152
CHERP	0.50335581138444	2.59559907713832	0.010293305760666	0.16574931039346	-2.94524
HMBS	0.297652440774988	2.59125064908132	0.010419026988145	0.167333401943463	-2.95558
TAB2	0.367230063137184	2.58432106562735	0.0106222251432383	0.170140856210281	-2.97203
NOP10	0.702274564992555	2.58340188507286	0.010649444015123	0.170140856210281	-2.97421
GLRX	0.384893544208367	2.57831594189932	0.0108011838065472	0.172115738834017	-2.98626
COPZ2	0.223996336441867	2.57404537419689	0.0109300916790179	0.173717483075093	-2.99635
R3HCC1L	0.298999763921115	2.57114727633552	0.01101835536367	0.174231896218384	-3.0032
KRTDAP	0.287568805981699	2.57111291261071	0.0110194057585413	0.174231896218384	-3.00328
C11orf68	-0.190288	-2.56696	0.0111469279781043	0.175793949221702	-3.01306
B4GAT1	0.225693256525511	2.56527941219749	0.0111990247471654	0.175880580871402	-3.01703
NOTCH3	0.25818180308071	2.5640824622376	0.0112362027836718	0.175880580871402	-3.01985
LTBP2	0.377772238863106	2.56400375764398	0.0112386512699327	0.175880580871402	-3.02003
TAS1R2	0.240533203421093	2.55887734279237	0.011399166596765	0.177937501034707	-3.03209
STK32B	0.329893794071426	2.55687306916088	0.0114624795942935	0.178416639754688	-3.03679
VEGFA	0.254810625805368	2.55543959064569	0.0115079547386437	0.178416639754688	-3.04016
C1QC	0.414851954687362	2.55514453587881	0.0115173349735417	0.178416639754688	-3.04085
ARPC1B	-0.188393	-2.55273	0.011594319907744	0.179155665443145	-3.04651
TBCA	0.230868893824953	2.55000097253079	0.0116819603406508	0.179789791941255	-3.05291
ALS2CL	0.263770664193883	2.54962354849035	0.0116941227639515	0.179789791941255	-3.05379
IL16	0.417393120600274	2.54810782961934	0.0117430807836886	0.17986332370975	-3.05734
HSD11B1	0.265019288621508	2.54765650744532	0.0117576939833143	0.17986332370975	-3.0584
BCAS3	0.163522020026102	2.54613567787192	0.0118070562858766	0.180168023474512	-3.06196
TFPI	0.23187897770787	2.54321402182504	0.0119024065584293	0.180984264563703	-3.06878
PTPRZ1	0.23336466122843	2.54268630189579	0.0119197023401164	0.180984264563703	-3.07002
SMG1	0.293428637395994	2.53557020446281	0.0121551350686221	0.183022838747684	-3.08662
LDB2	0.359952152347548	2.5329588975408	0.012242566430653	0.183022838747684	-3.0927
SEC14L4	0.265492685705685	2.53286800347809	0.0122456198319806	0.183022838747684	-3.09291
CNGB1	0.388835175265922	2.53189684982276	0.0122782862905989	0.183022838747684	-3.09517
GSDME	0.239060310330806	2.53122927366382	0.0123007865459844	0.183022838747684	-3.09672
PPIF	-0.303764	-2.53101	0.0123081624108922	0.183022838747684	-3.09723
TIPRL	-0.195008	-2.53034	0.0123308895972717	0.183022838747684	-3.0988
PLA1A	0.25528918911854	2.53023269581574	0.01233444419279	0.183022838747684	-3.09904
ADAMTSL3	0.282765599397555	2.52731848957997	0.0124333391549737	0.183022838747684	-3.10581
MTMR1	0.829342470299142	2.52680174024955	0.012450949068015	0.183022838747684	-3.10701
RFNG	0.294443473782017	2.52576404909761	0.0124863791013867	0.183022838747684	-3.10942
MPO	0.346570157859996	2.52549180033971	0.0124956894346725	0.183022838747684	-3.11006
CASP7	0.288269092329474	2.52496022780362	0.0125138859764558	0.183022838747684	-3.11129
PBLD	0.435987613110298	2.52487939553615	0.0125166550616864	0.183022838747684	-3.11148
CDH3	0.287069758303709	2.52479635323077	0.0125195004267219	0.183022838747684	-3.11167
ACTN4	-0.269225	-2.52245	0.0126002329578868	0.183022838747684	-3.11712
PLIN3	0.187542047200683	2.52210979966159	0.0126118649640355	0.183022838747684	-3.1179
H3C1	0.461425920407891	2.52184738486503	0.0126209194193785	0.183022838747684	-3.11851
F8	0.410106903674065	2.52180840931094	0.0126222647412196	0.183022838747684	-3.1186
RXRA	0.591567262809185	2.52091538664091	0.0126531243792165	0.183036567556562	-3.12067
TMEM51	0.469462276681822	2.51721746337286	0.0127816297960155	0.183683292484883	-3.12923
IFT81	0.270959629694914	2.51717678237128	0.0127830499470437	0.183683292484883	-3.12933
NIBAN2	0.231773918376106	2.51685868359572	0.0127941594569884	0.183683292484883	-3.13006
RAB6B	-0.216762	-2.51618	0.0128179058491657	0.183683292484883	-3.13163
RNF103	0.264692709488426	2.51461816194841	0.0128726535741635	0.184036839299782	-3.13525
NT5C	0.187430188650813	2.51357583097116	0.0129093167733554	0.184130790993384	-3.13766
GNLY	0.337028985485938	2.51270589961338	0.0129399872871089	0.184139028394928	-3.13967
RAD50	0.224719155387651	2.51131880071769	0.0129890257518689	0.184408001335697	-3.14287
RUBCN	0.303150154702662	2.50289680449863	0.0132903478125432	0.18788805802195	-3.16229
SLC66A2	0.186863149116384	2.50240635389998	0.0133080857571249	0.18788805802195	-3.16342
DEFA5	0.309924926991869	2.50102558924204	0.0133581368237097	0.18788805802195	-3.16659
SERPINA11	0.264205158959181	2.50026543519484	0.0133857630961242	0.18788805802195	-3.16834
SMG7	0.237773761570105	2.50021283495725	0.0133876766297712	0.18788805802195	-3.16846
CENPF	0.292182292086376	2.49715618358497	0.0134992938033185	0.18902100407896	-3.17549
CRADD	0.270278298689243	2.49526190233914	0.0135688814179653	0.189561610494361	-3.17984
DHX34	0.225520750861742	2.49324417144818	0.0136433556063385	0.190167865501561	-3.18447
PPP1R12A	-0.199414	-2.49109	0.0137234513484804	0.190849542730344	-3.18942
NUP88	0.487367576270353	2.48934553663505	0.0137882865596431	0.191316384259538	-3.19341
CDH1	0.196387138171519	2.48601539677828	0.0139131685769845	0.192612394847439	-3.20103
PCDHGC3	0.275733692221829	2.48071821299409	0.0141138927150003	0.194950134363627	-3.21314
EEF2	0.456464299254468	2.47921805500132	0.0141712042374333	0.19530089803796	-3.21656
ENTPD6	0.223705467290915	2.47793341774296	0.0142204466806019	0.195539130873265	-3.21949
ADIPOQ	0.345336795071351	2.4768191863739	0.0142632804679474	0.195688370366301	-3.22203
NUP160	0.258322216979527	2.4736302326875	0.0143865071243488	0.196937443163066	-3.2293
ALDH9A1	0.341980364855979	2.47170427829777	0.0144613874109588	0.197400102374488	-3.23368
PCDH17	0.432183617811551	2.47015739603927	0.0145217804717916	0.197400102374488	-3.2372
PSME3	0.277495801361946	2.46963838041487	0.0145420939941592	0.197400102374488	-3.23838
SFRP4	0.29774650087935	2.46861142676533	0.0145823619933667	0.197400102374488	-3.24072
GPHN	0.293476207861369	2.46840627011767	0.0145904182925813	0.197400102374488	-3.24118
CNOT2	0.193649975370858	2.46780973718443	0.0146138660525646	0.197400102374488	-3.24254
CCN5	0.21804584345722	2.46146038438014	0.014865523280619	0.200357129854863	-3.25695
C1QTNF9	0.255651544983996	2.46062573784078	0.0148988895301842	0.200365505571862	-3.25884
SNED1	0.318289100922468	2.45681032481054	0.0150522657814823	0.20161848610919	-3.26748
FARSA	0.169257834590029	2.45647643810715	0.0150657542801991	0.20161848610919	-3.26824
C1QB	0.426411752708142	2.45434287803772	0.0151522006968377	0.20161848610919	-3.27306
MGAT4B	0.18090494892227	2.4529430211509	0.0152091585392968	0.20161848610919	-3.27622
PCDH12	0.259111665801302	2.4529011685755	0.0152108643758643	0.20161848610919	-3.27632
SLC43A2	0.314626471576819	2.45266014920987	0.0152206912054777	0.20161848610919	-3.27686
NIF3L1	0.31154643915682	2.45261073980765	0.0152227064197492	0.20161848610919	-3.27698
DBNL	-0.255023	-2.45123	0.0152789244361589	0.201926001349582	-3.28008
FLNA	-0.249561	-2.44981	0.0153371992920771	0.202259315664267	-3.28329
PPP1CB	-0.160872	-2.44719	0.0154453316413046	0.202877887053934	-3.28921
CNOT10	0.145626927873489	2.44706479093928	0.0154504159776325	0.202877887053934	-3.28949
ZMAT2	0.453157821130286	2.44485906075377	0.0155418179949829	0.203641079895718	-3.29446
AVPR1A	0.200316370845462	2.43960028298398	0.0157616731338568	0.206080508346302	-3.3063
IGKV1-17	0.549132437765868	2.43656536416021	0.015889807209209	0.20653876651407	-3.31312
NEK7	-0.138779	-2.43643	0.015895397144176	0.20653876651407	-3.31341
HMGN3	0.288574237863945	2.43636590589802	0.0158982606041139	0.20653876651407	-3.31356
GPR15LG	0.424111029268927	2.4355769553304	0.0159317368515511	0.20653876651407	-3.31534
CHRDL2	0.339197929764921	2.43405079005774	0.015996671682626	0.206874600737915	-3.31876
TP53I3	0.210658177284241	2.43338063979086	0.0160252591517849	0.206874600737915	-3.32026
LPXN	0.312865416237555	2.42971419150787	0.0161824673072808	0.207985480268524	-3.32848
CXCL13	0.935487547658851	2.42863828456138	0.0162288583503456	0.207985480268524	-3.33089
PPIC	0.535953636495551	2.42825019321891	0.0162456210244915	0.207985480268524	-3.33176
DHRS1	0.612142297518626	2.42821198053684	0.0162472723595938	0.207985480268524	-3.33184
DYNLT3	0.46567977465387	2.42652824373178	0.0163201818310871	0.208351580030914	-3.33561
SCUBE2	0.336670198280459	2.42598031139854	0.0163439709780746	0.208351580030914	-3.33684
ADGRE5	0.298758692674915	2.42376562083013	0.0164404380098828	0.208660083047718	-3.34179
LMOD1	0.405952551717548	2.42239296199029	0.0165004810415004	0.208660083047718	-3.34486
CYB561D2	0.292875271818639	2.42208595605623	0.0165139367039679	0.208660083047718	-3.34554
ME1	0.306509394033434	2.42163719172578	0.0165336229465179	0.208660083047718	-3.34654
PLBD1	0.287789839798721	2.42152214715617	0.0165386730312376	0.208660083047718	-3.3468
SIPA1	0.498864101274741	2.42029692608621	0.0165925411424967	0.208908969652134	-3.34954
MON1B	0.253057439862572	2.41854280246773	0.0166699336431383	0.209452410600335	-3.35345
NAXD	0.299539627058503	2.41759432262708	0.0167119139691142	0.209549593395512	-3.35556
NCK2	-0.149472	-2.41528	0.016814624378058	0.210109127760007	-3.36072
TAF7	0.34161830396766	2.41504502526046	0.016825212061187	0.210109127760007	-3.36124
C6orf120	0.248814406975905	2.40565049987565	0.0172486270440263	0.214957940697347	-3.38213
GSTM4	0.32863916431376	2.40441399789168	0.0173050532893956	0.215222807068723	-3.38487
CUL4B	0.106624575068779	2.40259466265897	0.0173883734265587	0.21574595879586	-3.38891
ORAI2	0.257714373322742	2.40195756967479	0.0174176341959724	0.21574595879586	-3.39032
AHNAK2	0.376019402025787	2.40068712359942	0.0174761140604911	0.215949543579804	-3.39313
HLA-C	-0.242667	-2.39989	0.0175130989929181	0.215949543579804	-3.39491
ZNF185	-0.238948	-2.39896	0.0175557717465724	0.215949543579804	-3.39695
DCP1A	0.201498862541471	2.39854230087246	0.0175752365913944	0.215949543579804	-3.39788
ACY1	0.319595101874382	2.39720842863286	0.0176371317320474	0.215984778586689	-3.40083
GPNMB	0.24681703445724	2.39695960693924	0.01764869901836	0.215984778586689	-3.40138
MAN1C1	0.291265998549039	2.39543352692284	0.0177197907002988	0.216259850327689	-3.40476
OGT	0.249000780219636	2.39496086824449	0.0177418605759928	0.216259850327689	-3.4058
RELN	0.324102749781767	2.39243739892885	0.0178601008564066	0.216914562350878	-3.41138
NAA20	0.222422505737058	2.39171533028449	0.0178940622256927	0.216914562350878	-3.41297
ARPC5	-0.216571	-2.39101	0.0179274140506176	0.216914562350878	-3.41453
UGT1A6	0.239901653854337	2.39077442171291	0.0179384020485016	0.216914562350878	-3.41505
RAB34	-0.160537	-2.39003	0.0179737076945608	0.216914562350878	-3.4167
PTPRG	0.247461611431576	2.38892485944064	0.0180258448876539	0.216914562350878	-3.41913
TPBG	0.324385147538053	2.38854778344472	0.0180437182932827	0.216914562350878	-3.41996
TRPC6	-0.275735	-2.38657	0.0181376095271717	0.217119576687348	-3.42431
GCSAML	-0.272962	-2.38571	0.0181789169293196	0.217119576687348	-3.42622
AMDHD1	0.280507397532413	2.38558004796312	0.0181849365826537	0.217119576687348	-3.4265
CYP20A1	0.245703108140403	2.38509862327164	0.0182079367775466	0.217119576687348	-3.42756
GBA1	0.325268525743976	2.38446627635503	0.0182381863731487	0.217119576687348	-3.42895
CHST7	0.278016052140747	2.38244484058343	0.0183351838888991	0.217589890006934	-3.4334
DUS2	0.514855471667579	2.38216157808797	0.0183488124274519	0.217589890006934	-3.43402
ALDOB	0.41135263702089	2.38011215181499	0.0184476828213566	0.217928560820684	-3.43852
ST13	0.26518576718537	2.3800931480885	0.0184486018148577	0.217928560820684	-3.43857
UROS	0.22330084037609	2.37856593226826	0.0185225881408011	0.2183809572901	-3.44192
ISLR	0.210770913406432	2.37694113824592	0.0186015892115839	0.218647636994319	-3.44549
STAR	0.274589455420266	2.37663161767084	0.0186166724749208	0.218647636994319	-3.44617
COL15A1	0.275235890070185	2.37380293092019	0.0187550183984296	0.219605106356476	-3.45237
MAP2K7	1.01305093126027	2.37349824668503	0.0187699739539854	0.219605106356476	-3.45304
B3GNT7	0.290264354578821	2.37231356630907	0.0188282245787421	0.219866233200998	-3.45563
THBS2	-0.205409	-2.36799	0.0190424016436381	0.221155003648098	-3.46511
TJP2	-0.163688	-2.36797	0.0190432104531413	0.221155003648098	-3.46514
SMOX	0.318165382911696	2.36759909545323	0.0190616184844948	0.221155003648098	-3.46595
PRUNE2	0.256576734306879	2.36716658252539	0.0190831576934459	0.221155003648098	-3.4669
AMPD2	-0.191894	-2.36644	0.0191195799428947	0.221158241343237	-3.46849
LPCAT3	-0.291207	-2.36456	0.0192132578439391	0.221822499522761	-3.47258
SERPINA3	0.457368933210657	2.36369534068359	0.0192568051388021	0.221906573718136	-3.47448
THBS1	-0.202	-2.35525	0.0196853124284338	0.226331227772811	-3.49289
CRKL	-0.220395	-2.35467	0.0197147482273097	0.226331227772811	-3.49414
ZFC3H1	0.236644363213712	2.35224592847501	0.0198394752624453	0.227336608859369	-3.49942
FBP1	0.322240641296704	2.35129336124344	0.019888644992085	0.227474053657136	-3.50149
RFX1	0.221919739620378	2.34991341818861	0.0199600654610121	0.227865001037189	-3.50448
EDA	0.238447505710418	2.34743471381019	0.0200889210283465	0.228767531421773	-3.50986
PCDH11X	0.204983475080815	2.34695590129623	0.0201138963727592	0.228767531421773	-3.5109
CCT3	0.0966525026528536	2.34603121730372	0.0201622062265491	0.228891539703625	-3.51291
WASL	0.203263902345654	2.34446009947208	0.0202445231388095	0.229400439048843	-3.51631
AGA	0.37220321103616	2.34223409686091	0.0203616585467123	0.230301272915587	-3.52113
TNFAIP6	0.324878803958744	2.33905283987925	0.0205300962413256	0.231593681859983	-3.52802
PRKCSH	-0.225015	-2.33865	0.0205516210573575	0.231593681859983	-3.52889
SUMO2	0.34323374519281	2.33787010819587	0.0205930301893933	0.231633734795768	-3.53057
RAB7A	-0.125037	-2.33555	0.0207167850506844	0.232598179312179	-3.53558
EGF	-0.248188	-2.33467	0.0207640201873962	0.232701537594647	-3.53748
DSG2	0.444965383948921	2.33199475912414	0.0209081840649222	0.233888808579998	-3.54325
IGLV2-8	1.01841275544201	2.33109494985811	0.0209568225542517	0.234005104396836	-3.54519
ZZEF1	-0.167878	-2.32838	0.0211040088757195	0.235219363042855	-3.55103
FURIN	0.251184715155505	2.32691759642477	0.0211839316280641	0.235621054661904	-3.55419
LZTS2	0.314105125095446	2.3263115074483	0.0212170617941999	0.235621054661904	-3.55549
LEPR	0.282048622442102	2.32333879928501	0.0213802169481929	0.237002803452885	-3.56188
ATP8B3	-0.193917	-2.32181	0.0214644811136358	0.237506618326108	-3.56516
FANCI	0.159324389884533	2.31773601733158	0.0216907212641888	0.239437159502514	-3.5739
SFTPC	0.466389941978913	2.3172612733865	0.021717212538633	0.239437159502514	-3.57492
PAPLN	0.364284177621666	2.31411456134221	0.0218935222501026	0.240714083106458	-3.58166
SCYL1	0.126650363362715	2.31365472084801	0.0219193919981344	0.240714083106458	-3.58265
ERAP2	0.196562861813664	2.31274982811268	0.0219703779159592	0.240714083106458	-3.58458
ADH1C	1.57492036909905	2.31239522883637	0.0219903860853914	0.240714083106458	-3.58534
TSNAX	0.17587649176421	2.30906846089614	0.0221788784159651	0.242343851834447	-3.59245
SNW1	0.511861378928712	2.30607926213276	0.0223494522083936	0.243465357892039	-3.59883
TMOD2	-0.294386	-2.30588	0.0223610935014424	0.243465357892039	-3.59927
UGDH	0.846409755619347	2.30441649086336	0.0224448328768746	0.243943041516155	-3.60238
PCDHB15	0.327095447341168	2.30170467806776	0.0226011553214682	0.244988783658278	-3.60816
USP47	-0.176874	-2.30112	0.0226347674621847	0.244988783658278	-3.60939
DCD	0.343117916689086	2.30066807288522	0.0226611622079727	0.244988783658278	-3.61036
CAPZB	-0.173294	-2.29739	0.022851627500913	0.245783514275962	-3.61733
AGXT	1.03098600292766	2.29730862121525	0.022856594910593	0.245783514275962	-3.61751
SEPTIN8	0.347963124428294	2.29643213296359	0.022907826136443	0.245783514275962	-3.61937
ABRAXAS2	-0.150395	-2.29548	0.0229638027746439	0.245783514275962	-3.6214
DNAH9	0.355035929328792	2.29458568680709	0.0230160814279321	0.245783514275962	-3.6233
STAG2	0.371429749699969	2.29410156718535	0.0230445389616552	0.245783514275962	-3.62432
MSMO1	0.394957483170941	2.29398258832732	0.0230515374990254	0.245783514275962	-3.62458
MYH14	-0.202017	-2.29345	0.0230831769657454	0.245783514275962	-3.62572
METAP2	0.169965283557986	2.2932026825608	0.0230974590129358	0.245783514275962	-3.62623
ZNF22	0.575598199580224	2.29176146445833	0.0231825301424825	0.245783514275962	-3.62929
LRRFIP2	-0.220576	-2.29146	0.0232002569695388	0.245783514275962	-3.62993
PRR36	-0.196822	-2.29095	0.0232303250034979	0.245783514275962	-3.631
IGLV7-46	0.645480892570153	2.28989144164891	0.0232933215650155	0.245783514275962	-3.63325
AK2	-0.250521	-2.28983	0.0232970155711812	0.245783514275962	-3.63339
CAPNS1	0.103145419494376	2.28693111813195	0.0234696573942455	0.247178715310479	-3.63952
GTF2I	0.563373503402095	2.28601404041184	0.0235245210886171	0.247330832545099	-3.64147
CLIP1	-0.233358	-2.28522	0.023571841847392	0.247360508968835	-3.64314
GNPDA1	0.392710979064602	2.28461900536786	0.0236081936979571	0.247360508968835	-3.64442
COL16A1	0.449213989612719	2.28348318541373	0.0236765112231504	0.247566810423943	-3.64682
COL18A1	0.220258904048338	2.28294735328151	0.0237088006060517	0.247566810423943	-3.64795
GSS	0.229318848465492	2.28206241141917	0.023762211845367	0.247701830122318	-3.64982
ERC1	0.252011931909406	2.28000128941523	0.0238870207385743	0.248083698020621	-3.65417
PNO1	0.374561513757942	2.27968044297012	0.0239065007496579	0.248083698020621	-3.65485
TBCC	0.148175747169463	2.27938611799543	0.0239243827502354	0.248083698020621	-3.65547
IGLV3-9	0.418654133459288	2.27878373838606	0.023961017409738	0.248083698020621	-3.65674
IGHV4-34	0.410907254155114	2.27785743206454	0.0240174479691184	0.248247912369992	-3.6587
MED23	0.450408096450788	2.2743594429617	0.0242315954687394	0.250039009566975	-3.66607
ST6GAL2	0.233523838242602	2.27260783677324	0.0243394553429718	0.250729170443846	-3.66976
CPSF6	0.401748666762935	2.27083291452614	0.024449179061345	0.251174367027296	-3.67349
TIRAP	0.264971161743924	2.27058128939237	0.0244647692022011	0.251174367027296	-3.67402
ADH1B	1.04714000284963	2.26900667174148	0.0245625266026451	0.251755611861952	-3.67733
EMC6	0.171428989597849	2.26796459685924	0.0246274096561233	0.251998527902707	-3.67952
MTHFD1	0.141856398501779	2.26588703895939	0.0247572125971198	0.252903812824334	-3.68388
ADAM17	0.253387555367149	2.26381577368194	0.0248872172509959	0.25380813726474	-3.68823
ANKRD27	0.333673270390313	2.26209230956459	0.0249958462083007	0.254065536727453	-3.69184
CLTA	-0.203805	-2.26167	0.0250222126205743	0.254065536727453	-3.69271
ACSS1	0.312131771741503	2.26144078986466	0.0250370188996003	0.254065536727453	-3.6932
MMP14	0.337389087501197	2.25885062001713	0.0252012908801435	0.255309104131785	-3.69863
MYL12B	-0.223489	-2.25521	0.0254338713532174	0.257239436050144	-3.70624
RPL29	0.564793932086048	2.25229969096329	0.025620967321307	0.25835766559602	-3.71232
SEC61G	0.263961335154821	2.25217711535872	0.0256288777605466	0.25835766559602	-3.71257
UGGT1	-0.18396	-2.25124	0.0256894987411755	0.258542833548114	-3.71453
PKHD1L1	-0.188938	-2.24896	0.0258374888355422	0.25927381381519	-3.71929
EGLN1	0.357659261043927	2.24881208617192	0.0258468747225471	0.25927381381519	-3.71959
MCM5	0.324947075425255	2.24772609047085	0.0259175733885638	0.259557498469103	-3.72185
COCH	0.301822826598346	2.24483762081521	0.0261064354656048	0.261021697081758	-3.72786
RPIA	0.203676474163928	2.24234130859631	0.0262706223137844	0.262234809034334	-3.73305
IRS1	0.197809535212703	2.24154388312506	0.0263232598151174	0.262332291219387	-3.73471
MYL6	-0.215992	-2.2403	0.0264057701632909	0.262726679071832	-3.7373
ADH6	1.4023558693232	2.23909245287676	0.0264856533625423	0.263093689813955	-3.7398
EPRS1	0.183902348311012	2.23819487368747	0.0265453310266315	0.263259125691991	-3.74166
RGS5	-0.142611	-2.237	0.0266248756453993	0.263323391624289	-3.74414
SUSD3	0.203206742481053	2.23680638837131	0.0266378786428231	0.263323391624289	-3.74454
OLFML1	0.375111955949277	2.23534625737026	0.0267355049430402	0.263839802469994	-3.74757
EFEMP2	0.238051659133202	2.23473666637053	0.0267763551779484	0.263839802469994	-3.74883
MARCKS	0.372558901496921	2.2334142250825	0.0268651623370208	0.264173813830248	-3.75157
ARB2A	-0.223765	-2.23295	0.026896598466456	0.264173813830248	-3.75254
COMMD5	-0.189603	-2.23024	0.0270795412655419	0.265544411865146	-3.75814
TBC1D14	0.26608875060753	2.22873955432414	0.0271811450201795	0.266114282205566	-3.76124
GGH	0.337648987278196	2.22550425473713	0.0274017246408478	0.267025670030292	-3.76792
TLE3	0.425625248943604	2.22548033983458	0.0274033609213132	0.267025670030292	-3.76797
GID8	0.236009534461498	2.22545417420964	0.0274051512958038	0.267025670030292	-3.76802
TUBB2A	-0.216618	-2.22323	0.0275573884898946	0.268082130635398	-3.7726
COL6A1	0.188893782108908	2.22250104704251	0.0276078735223146	0.268146949338164	-3.77411
MFGE8	0.236148124910218	2.2218603651766	0.0276520260653733	0.268150154507162	-3.77543
STAU1	0.263314886902644	2.22063198274684	0.027736851833428	0.268547146153079	-3.77796
GIPC2	0.262297708011253	2.21169482294592	0.0283608505525175	0.274154888674336	-3.79633
CMAS	0.524245166926259	2.21032	0.0284578848550477	0.274658986479553	-3.79915
ADH1A	1.55607847286235	2.20741396602337	0.0286640417414694	0.276213025852049	-3.80511
MAPK14	-0.175219	-2.20646	0.0287322099199594	0.27643457940288	-3.80707
IGHV6-1	0.544528012571774	2.20521011754912	0.0288212244904824	0.276855687060066	-3.80962
TPM1	-0.221762	-2.20253	0.0290136354991138	0.277471664557686	-3.81511
PCYOX1L	-0.200296	-2.20201	0.0290510571560844	0.277471664557686	-3.81617
MET	0.247828932350019	2.20192910742214	0.0290566196808902	0.277471664557686	-3.81633
PPP1CC	-0.121815	-2.20136	0.0290974839414273	0.277471664557686	-3.81749
VPS25	-0.143374	-2.19997	0.0291980070077402	0.277471664557686	-3.82033
PEF1	0.178104326127039	2.19987016986683	0.0292051887905813	0.277471664557686	-3.82053
DAB1	0.27675603876371	2.19967064867532	0.0292196208659324	0.277471664557686	-3.82094
FIS1	0.240094509514757	2.19913509979574	0.0292583896388466	0.277471664557686	-3.82203
YWHAQ	-0.164361	-2.19865	0.0292934622167454	0.277471664557686	-3.82302
CIAO2B	0.289479507862938	2.19686111661554	0.0294235027798526	0.278202845481847	-3.82667
RTN2	-0.248835	-2.19634	0.029461585859166	0.278202845481847	-3.82774
ZG16	0.246618604376792	2.19253560051114	0.0297398105831896	0.280043711344986	-3.83548
SELENOP	0.17879573767439	2.19209913221835	0.0297718910562782	0.280043711344986	-3.83637
RPAP1	0.220135846981578	2.19175961293823	0.0297968665227832	0.280043711344986	-3.83706
L3HYPDH	0.154729403579869	2.19035116526188	0.029900667922598	0.280043711344986	-3.83992
MUC7	0.405051747442117	2.19032562065747	0.0299025534308854	0.280043711344986	-3.83997
MAST1	-0.163434	-2.18994	0.0299311304493578	0.280043711344986	-3.84076
HBZ	0.320276063034547	2.18874906478842	0.0300191225824875	0.280116352781821	-3.84318
ASS1	0.579100378787703	2.18804447956819	0.0300713462973216	0.280116352781821	-3.84461
GRTP1	0.230555235314868	2.18758645698897	0.0301053370818985	0.280116352781821	-3.84554
RIMS4	0.183539732820178	2.18736199686363	0.0301220068851835	0.280116352781821	-3.846
PLXNB2	-0.13317	-2.18517	0.0302848515869854	0.281203348802373	-3.85043
CEP295	0.716969899339558	2.18439283066327	0.0303432700088327	0.281318892703102	-3.85202
ZYX	-0.187958	-2.18203	0.0305203784327579	0.282007983988023	-3.85681
MPIG6B	-0.207152	-2.18169	0.0305455336528589	0.282007983988023	-3.85749
BECN1	0.163320700309876	2.18151653594018	0.0305589545684637	0.282007983988023	-3.85785
RIPK3	0.240413464980231	2.18083687960481	0.0306101135788416	0.282007983988023	-3.85922
MTAP	0.19536425526858	2.18033375837955	0.0306480322523346	0.282007983988023	-3.86024
NBEAL1	0.238171862512447	2.17915360534106	0.0307371364540567	0.282403210153713	-3.86263
DDX52	0.398206083009058	2.17798289995617	0.0308257490256495	0.282517888313295	-3.865
LANCL3	0.180922609516516	2.17776905245009	0.0308419593713485	0.282517888313295	-3.86543
RYR2	0.305715421236755	2.17655277027757	0.0309342980916462	0.28294016445857	-3.86789
SLC29A4	0.202212788208452	2.17458129816891	0.0310844786340042	0.283889439942495	-3.87187
MAN1A2	0.209023737136165	2.17199534629909	0.0312824253490006	0.285271476468755	-3.87709
PIGR	0.402739227186728	2.17131084733366	0.0313350039813446	0.285325728217035	-3.87847
MCCC1	0.363740162332251	2.17056720237242	0.0313922125080542	0.285421914319144	-3.87997
LPP	-0.188011	-2.16982	0.0314498318063281	0.285521544247658	-3.88148
RGS18	-0.139023	-2.16832	0.0315657844814433	0.285937003546778	-3.8845
S100A11	0.449569407237927	2.16801743515109	0.0315890528513846	0.285937003546778	-3.88511
NRP1	0.206181820443211	2.16078233722989	0.0321534239650576	0.290203182317207	-3.89965
ALDH8A1	0.906672081546468	2.16020725074942	0.0321986551736262	0.290203182317207	-3.90081
ITGB6	-0.171382	-2.16016	0.0322026410840633	0.290203182317207	-3.90091
FSTL1	0.202246348504895	2.15893853154459	0.0322986360147433	0.290640226138551	-3.90335
EHHADH	0.461607908827644	2.15675827305443	0.0324710773360165	0.291762881378979	-3.90772
PIR	0.202091323751082	2.15458065028774	0.0326441040053035	0.292887496200077	-3.91208
KSR1	-0.143551	-2.15181	0.0328654022683258	0.293418128947608	-3.91762
ABHD14A	0.228340804891359	2.15156479766524	0.0328850491974489	0.293418128947608	-3.91811
TSKU	0.370083944853206	2.15085605534787	0.0329418951238565	0.293418128947608	-3.91953
CREBRF	0.527979130371868	2.15077934990361	0.0329480525069618	0.293418128947608	-3.91968
LCP1	0.192341217388554	2.15028286203699	0.0329879311720531	0.293418128947608	-3.92068
ALDH7A1	0.414390982443469	2.14979522610624	0.0330271394145904	0.293418128947608	-3.92165
KITLG	0.243268423286989	2.14935300433959	0.0330627309405599	0.293418128947608	-3.92253
SNX9	0.197757069649533	2.14905341095407	0.0330868620646919	0.293418128947608	-3.92313
SLAIN2	-0.158331	-2.1467	0.03327697994563	0.294677048172662	-3.92783
GRN	0.335438874428344	2.14570685019594	0.0333574506273408	0.294962775128177	-3.92981
FUCA1	0.234901018031878	2.14407220621789	0.0334903140446778	0.295631689623068	-3.93307
FAR1	0.342318273223824	2.14343034835235	0.0335426088446851	0.295631689623068	-3.93435
ANXA1	0.390750911751219	2.1429109262227	0.0335849798866812	0.295631689623068	-3.93538
ADH4	0.512844142904558	2.14240427915241	0.0336263533220551	0.295631689623068	-3.93639
DCAF7	0.217886183323178	2.14006369957837	0.0338180594884484	0.296890539468889	-3.94105
VNN1	0.313203578822615	2.13765639339679	0.0340162139455155	0.297207014426273	-3.94583
JAK2	-0.195234	-2.13738	0.0340389454431429	0.297207014426273	-3.94638
TNNI1	0.394904721390291	2.13707767844865	0.0340639992171706	0.297207014426273	-3.94698
SAV1	-0.177422	-2.13701	0.034069794938825	0.297207014426273	-3.94712
PTPRK	0.271995654115922	2.13637103929215	0.034122425869435	0.297207014426273	-3.94838
ADIRF	0.268570198155455	2.13479321808782	0.0342531960227705	0.297207014426273	-3.95152
SMPD1	0.331104805379087	2.13406217625527	0.0343139312859202	0.297207014426273	-3.95297
B4GALNT2	0.620204338313811	2.13386707181805	0.0343301563350241	0.297207014426273	-3.95335
ERO1B	-0.178763	-2.13377	0.0343384706695751	0.297207014426273	-3.95355
SELL	0.271194227425937	2.13375090386693	0.0343398201012216	0.297207014426273	-3.95358
PIGB	0.172382579780696	2.1325407760654	0.0344406276362676	0.297272885650712	-3.95598
MOB4	-0.239704	-2.13249	0.034444594856407	0.297272885650712	-3.95608
TBCB	-0.222983	-2.13183	0.034500273028585	0.297334043185791	-3.9574
MTNAP1	0.249301830281753	2.13114650971978	0.0345570907291144	0.297404835684179	-3.95875
RDH11	-0.302444	-2.12939	0.0347042568043393	0.29825189239572	-3.96222
FGFR1OP2	-0.240687	-2.12684	0.0349189773211632	0.299676328510796	-3.96727
ANKRD62	-0.281149	-2.12574	0.035012072655182	0.299708935688476	-3.96945
C1R	0.210455596444042	2.12563570532372	0.0350207368879327	0.299708935688476	-3.96965
IRAG1	-0.257141	-2.12375	0.0351806041946924	0.300490237325348	-3.97338
USP19	0.227340505044646	2.12340131160668	0.0352102467988682	0.300490237325348	-3.97406
PTER	0.199675778392504	2.12225473634493	0.0353078359269016	0.30068870931435	-3.97633
TRIM40	-0.188744	-2.12197	0.0353317832974371	0.30068870931435	-3.97688
KDM3B	0.300491540715359	2.12133670117952	0.0353861410156129	0.300733051214633	-3.97814
LRIG1	-0.195589	-2.1201	0.0354915468716413	0.300913852414825	-3.98057
KRT71	0.822068521106102	2.11993757365596	0.0355057691523948	0.300913852414825	-3.9809
RAB27B	-0.211029	-2.11882	0.0356016167124103	0.301132299730778	-3.9831
PPP1R9B	-0.240566	-2.11849	0.0356299697671324	0.301132299730778	-3.98375
NR3C1	0.330521013365555	2.11724994669346	0.0357365435461311	0.301616427529346	-3.98619
TUBB4B	-0.159381	-2.11417	0.0360027580652689	0.303444733610717	-3.99226
CREG1	0.405015676910149	2.11301998550025	0.0361023658735487	0.303664502451515	-3.99451
DNAH7	0.313727206601521	2.11272397714358	0.0361280859265735	0.303664502451515	-3.99509
IGKV1-16	0.250599497844154	2.11079783984062	0.0362958325564192	0.304278145727537	-3.99888
GREM1	0.288548346225552	2.1107438186585	0.0363005468836577	0.304278145727537	-3.99898
MTHFS	-0.219399	-2.10911	0.0364434167767298	0.304797267415771	-4.00219
PRCP	0.350315402780773	2.10833853282718	0.0365109860773711	0.304797267415771	-4.0037
ATF7IP2	0.238047949687754	2.10750401478633	0.0365842430091331	0.304797267415771	-4.00534
RBX1	0.163296710922271	2.10695631514251	0.0366323906671118	0.304797267415771	-4.00641
GPD1	0.24800141691253	2.10652633151764	0.0366702282042244	0.304797267415771	-4.00726
MYL4	0.354252113213089	2.10625	0.0366944219272574	0.304797267415771	-4.00779
GPAT4	0.225322575105361	2.10562563869357	0.0367495959413967	0.304797267415771	-4.00902
ZNF706	0.365413717873054	2.10549668423644	0.0367609712947931	0.304797267415771	-4.00927
ETFB	0.535232128736837	2.10419295307543	0.0368761463335504	0.305338483646813	-4.01183
GPCPD1	-0.150882	-2.10305	0.0369776525469577	0.305765210722749	-4.01407
TREX2	0.428434263187362	2.10020204440075	0.03723064333244	0.306875788026206	-4.01963
FGL1	0.526372838763142	2.10012113448793	0.0372378604197287	0.306875788026206	-4.01979
CDH13	0.314612570730869	2.09984596943118	0.0372624138753834	0.306875788026206	-4.02033
YBX3	0.282797690005078	2.09802614445526	0.0374251504033336	0.307243091220408	-4.02388
HEBP2	0.243524147762243	2.09784688160044	0.0374412138291634	0.307243091220408	-4.02423
ACTR2	-0.18517	-2.09766	0.0374576476630862	0.307243091220408	-4.02459
MYH7	0.40188890820978	2.09603940299147	0.0376035098775763	0.30737801234278	-4.02776
FBXL18	0.342065335911152	2.09603488263326	0.0376039165229358	0.30737801234278	-4.02776
PYCARD	0.303521214141457	2.09580283000362	0.0376247967388041	0.30737801234278	-4.02822
SUMO3	-0.155776	-2.09494	0.037702367521577	0.307558429291899	-4.0299
IARS2	0.211218185380645	2.09378922138945	0.037806400621161	0.307558429291899	-4.03214
PNMA1	0.164211344115477	2.09350525412407	0.0378320715790166	0.307558429291899	-4.0327
ABHD16A	-0.283164	-2.09292	0.0378850618215518	0.307558429291899	-4.03384
LUC7L3	0.422470829124771	2.09218389434737	0.0379517208638312	0.307558429291899	-4.03527
HS6ST1	0.275773834654487	2.09191770807651	0.037975863324466	0.307558429291899	-4.03579
MAPK7	0.147536928742791	2.0916658234621	0.0379987207950115	0.307558429291899	-4.03628
ACTR3	-0.195435	-2.09078	0.0380792314216136	0.307802928756742	-4.038
CIT	-0.199223	-2.08901	0.0382405164477541	0.307998050332248	-4.04144
RAB37	-0.209354	-2.08848	0.0382885461125889	0.307998050332248	-4.04247
ARID1A	0.345141247893982	2.08822403551923	0.038312233392068	0.307998050332248	-4.04297
HK1	-0.231219	-2.08806	0.0383275396080745	0.307998050332248	-4.0433
LY6G6F	-0.196599	-2.08776	0.038355044019149	0.307998050332248	-4.04388
PCDH19	0.257290005334706	2.08627506845801	0.0384907469854631	0.30842679403392	-4.04676
AKR7A3	0.224968829481749	2.08607355443825	0.0385092450795743	0.30842679403392	-4.04715
C1QA	0.426163378231113	2.08464041758242	0.0386410207478959	0.309077654844935	-4.04993
DSTN	-0.12018	-2.08407	0.0386931607597068	0.309090666695361	-4.05103
VAMP7	-0.269128	-2.08226	0.0388606682336712	0.309969469680375	-4.05454
TAP2	-0.322453	-2.08179	0.0389044864707515	0.309969469680375	-4.05546
MMP28	0.21639168693975	2.0807535473398	0.0390003630890467	0.310329287050555	-4.05746
DCTD	-0.148412	-2.0783	0.039228927852989	0.31172793371136	-4.06222
JCHAIN	0.395584972930649	2.07777114833111	0.0392780253131981	0.31172793371136	-4.06324
ACACA	0.200118494687333	2.07582335961065	0.0394602779086556	0.312645871173376	-4.067
PNLIPRP1	0.247280096260147	2.07544382386932	0.039495874884298	0.312645871173376	-4.06774
SHANK3	0.229174035191882	2.07448008462108	0.0395863884216584	0.312957507431689	-4.0696
P4HB	-0.201106	-2.07108	0.0399068575993282	0.315083950516503	-4.07615
PPP1R3E	-0.143623	-2.06861	0.0401418658404865	0.31518709213811	-4.08093
GNG11	-0.167054	-2.06857	0.0401456944206114	0.31518709213811	-4.081
HPN	0.26055002069268	2.06784064916662	0.0402147992496562	0.31518709213811	-4.0824
IFI30	0.309121008838631	2.06747724536914	0.0402494398406575	0.31518709213811	-4.0831
CAPZA2	-0.163192	-2.0674	0.0402571026016098	0.31518709213811	-4.08325
SYTL1	0.478152786834683	2.06733484521833	0.040263020753736	0.31518709213811	-4.08337
EDF1	0.213588207540646	2.06715175609371	0.0402804879967318	0.31518709213811	-4.08373
C1orf198	-0.188569	-2.0664	0.0403522892013261	0.315345667462215	-4.08517
PRKACA	-0.110905	-2.0644	0.0405436589970829	0.316268771673454	-4.08902
SULT2A1	0.829892746469442	2.06408756981859	0.0405737842398531	0.316268771673454	-4.08962
MMP7	0.299101753862314	2.06223822004132	0.0407516819105709	0.317251325204559	-4.09317
MFSD1	-0.276181	-2.0609	0.0408811953843529	0.317707097409308	-4.09575
ANGPTL8	0.253192057936491	2.06055612223682	0.0409140697431827	0.317707097409308	-4.0964
TUBA4A	-0.146009	-2.05965	0.0410018709707178	0.317759901238928	-4.09814
TACC3	-0.190693	-2.05917	0.0410484062751612	0.317759901238928	-4.09906
GTPBP2	-0.144852	-2.05888	0.0410766598921379	0.317759901238928	-4.09962
PTPRJ	-0.185099	-2.05713	0.0412469772594244	0.318674562942447	-4.10298
PRKG1	-0.179875	-2.05658	0.0413002037628988	0.318683413398711	-4.10403
CACNA1H	0.30211875643477	2.05499196985649	0.04145517478978	0.318739667586737	-4.10707
ANKRD45	0.200633026414801	2.0549224951184	0.0414619695693569	0.318739667586737	-4.1072
LATS1	0.194918071896551	2.05490414336687	0.0414637645692177	0.318739667586737	-4.10723
ZRANB2	0.294679998569897	2.05396	0.0415565794351312	0.319052333203975	-4.10905
TMX1	-0.270622	-2.05216	0.0417324401938974	0.320001004444183	-4.11247
SRGN	-0.258547	-2.05047	0.0418996160563226	0.320880789297419	-4.11572
ARPC4	-0.181651	-2.04922	0.0420233703405771	0.320994368442307	-4.11811
TNFRSF10C	0.278003567242331	2.04897513867223	0.0420471723342597	0.320994368442307	-4.11857
PVR	0.297055889506506	2.04840697693422	0.0421034451134581	0.320994368442307	-4.11965
MXRA8	0.258351180280825	2.04797263242288	0.0421465075125584	0.320994368442307	-4.12048
SCGB3A2	-0.445755	-2.04767	0.0421767400273925	0.320994368442307	-4.12106
CUL3	0.132960308638059	2.04521650628671	0.0424206365779456	0.322449534435341	-4.12574
COL6A2	0.228564863235069	2.04414507876239	0.0425276126550463	0.322861615181424	-4.12778
SKAP1	0.587518835330817	2.04216888933832	0.0427255281665269	0.323962214189564	-4.13154
ACTBL2	-0.270359	-2.0408	0.042863333500983	0.324604873381826	-4.13415
BIN2	-0.114325	-2.03984	0.042959569228612	0.32486827772834	-4.13596
DCXR	0.250803997334004	2.03939856595618	0.0430042988985055	0.32486827772834	-4.13681
ATP2A3	-0.283548	-2.03815	0.0431300866500497	0.325416769681447	-4.13917
VPS41	0.403553552578842	2.03576202659843	0.0433725884104444	0.326623165560796	-4.14371
FAM120B	0.148277937717336	2.03552450138393	0.0433967369833187	0.326623165560796	-4.14416
TESK2	0.272951548059012	2.03151924316918	0.043805670645698	0.329295944325585	-4.15175
ADAMDEC1	0.190369387485547	2.03090848162434	0.0438683165434747	0.329362244085302	-4.15291
BAG5	-0.174979	-2.02762	0.0442070984878803	0.331137160515282	-4.15913
RPA1	0.36257197681085	2.02756170065225	0.0442129531199518	0.331137160515282	-4.15924
CEMIP	0.258974282515135	2.02629146839413	0.0443443583284408	0.331715316151259	-4.16164
APMAP	0.246741755034497	2.02510339930323	0.0444675646374566	0.332230803439068	-4.16388
KALRN	-0.223647	-2.02103	0.0448922986298577	0.334995091848902	-4.17156
UTRN	-0.187608	-2.0203	0.0449683386489418	0.335153793170371	-4.17293
CYB5A	0.312484472781736	2.01835871356067	0.0451725459370882	0.336266190497619	-4.17659
TAFA5	0.248412906737041	2.01328248929385	0.0457093840642122	0.339646638836449	-4.18613
CCDC194	0.201269428313555	2.01252898079862	0.0457895321692306	0.339646638836449	-4.18755
YAF2	0.333784081772825	2.01249469934761	0.0457931814087384	0.339646638836449	-4.18761
APOD	0.198420404841626	2.01036692110211	0.0460201665092588	0.340673374504906	-4.1916
CSTF2	0.17509845593212	2.01015373313184	0.0460429613851213	0.340673374504906	-4.192
PSTPIP1	0.42911843081946	2.00836485980535	0.0462346129295233	0.341678256661537	-4.19535
TNS1	-0.16078	-2.00675	0.046407858997055	0.34199032033939	-4.19837
ABCC1	-0.136108	-2.00648	0.046437094576522	0.34199032033939	-4.19888
NUTF2	0.211273067917777	2.00502515945124	0.0465942270801531	0.34199032033939	-4.2016
NCKAP5	0.220949350978316	2.00492511058331	0.0466050367466708	0.34199032033939	-4.20179
PSMA5	0.146585801074515	2.00486247842872	0.046611804850773	0.34199032033939	-4.20191
CD3E	0.298647154050183	2.00455450176901	0.0466450973153986	0.34199032033939	-4.20248
YOD1	0.307017681164514	2.00434210282949	0.0466680695347917	0.34199032033939	-4.20288
RAB38	-0.197524	-2.00355	0.0467534265682605	0.34220600140094	-4.20435
RBM15	0.359578273196251	2.00297991210152	0.0468156271505734	0.342251878774622	-4.20543
CS	-0.209344	-2.00228	0.0468916790500603	0.342398787717565	-4.20673
ITGA2B	-0.156207	-2.00102	0.0470290165496192	0.342892226412073	-4.20909
NRGN	-0.151651	-2.00022	0.0471159869909959	0.342892226412073	-4.21058
ITGAE	0.228452793661474	1.99948152452994	0.0471964018398748	0.342892226412073	-4.21196
LY6G6C	0.55003236252645	1.99944408557505	0.0472004909783536	0.342892226412073	-4.21203
VAV3	-0.144129	-1.998	0.0473581121516056	0.342892226412073	-4.21471
ATP2A1	-0.271988	-1.9976	0.0474026937952612	0.342892226412073	-4.21547
IRGQ	0.168298327802151	1.99695010491641	0.0474735652526167	0.342892226412073	-4.21667
TYMP	0.175237629555369	1.99692294734035	0.0474765461884672	0.342892226412073	-4.21672
HSPH1	0.106909136154903	1.99658840342581	0.0475132802401109	0.342892226412073	-4.21735
MAN1A1	0.211741685855449	1.99653060907538	0.0475196286970809	0.342892226412073	-4.21745
IFI35	0.227054198164269	1.99598567541221	0.0475795226703111	0.342920022637967	-4.21847
MFAP3L	0.243828237517181	1.99490926491096	0.0476980197756762	0.343369627067485	-4.22047
SERPINH1	0.264385193478997	1.99305847269321	0.0479023502635288	0.344072868151187	-4.22392
SLC35D1	0.156955647262206	1.99300586926316	0.0479081686002306	0.344072868151187	-4.22401
STX11	-0.186708	-1.9921	0.0480088998418479	0.344392096286362	-4.2257
DBN1	-0.235655	-1.99025	0.0482133747456269	0.345057475717185	-4.22913
XRCC1	0.318996478543743	1.9902445196962	0.0482144372835746	0.345057475717185	-4.22914
SNRPGP15	0.57459814898653	1.9890515496192	0.0483472653274613	0.34560387446114	-4.23136
SSH1	-0.159024	-1.98799	0.048465353345591	0.345918145969042	-4.23332
CBLB	0.282347776554286	1.98764481261484	0.0485042930611927	0.345918145969042	-4.23397
HSPG2	0.190772031022248	1.98347042039678	0.0489728081231548	0.348634160562254	-4.2417
IKBKE	0.185417023259101	1.98323733456742	0.0489990812360742	0.348634160562254	-4.24213
IGLV4-69	0.378893832102377	1.98217718223698	0.0491187308247224	0.3488444127575	-4.24409
SBSN	0.540202168403591	1.98165657809591	0.0491775771247826	0.3488444127575	-4.24506
ITPR2	-0.234498	-1.98045	0.0493146770220379	0.3488444127575	-4.2473
ACYP2	0.260292895538971	1.98022038207107	0.0493402266195923	0.3488444127575	-4.24771
PHAX	0.197061502513314	1.97997372842987	0.0493682059712518	0.3488444127575	-4.24817
GPD2	-0.253777	-1.97989	0.0493780447066859	0.3488444127575	-4.24833
VAMP8	-0.262944	-1.97941	0.0494327706095404	0.3488444127575	-4.24922
CAPG	0.443256987928419	1.97873193775043	0.0495092736132461	0.3488444127575	-4.25046
ELP3	0.186976659473638	1.97844672796715	0.0495417216352782	0.3488444127575	-4.25099
RPL8	0.431305016330268	1.97634004838184	0.0497819543624902	0.350133079016181	-4.25488
TPD52L2	-0.217429	-1.97513	0.049920032542903	0.350520660531836	-4.2571
MYLK	-0.117935	-1.97465	0.0499752380536051	0.350520660531836	-4.25799
THBD	0.271632260836752	1.97435766464417	0.0500089126727068	0.350520660531836	-4.25853
NUDT2	-0.159772	-1.97284	0.0501836341858583	0.351342857646758	-4.26133
ITGB3	-0.179059	-1.97106	0.0503883516869757	0.351559956467958	-4.2646
PDGFRL	0.20587570135417	1.9708385299801	0.0504139662309088	0.351559956467958	-4.26501
STT3B	-0.239148	-1.97074	0.0504248820383969	0.351559956467958	-4.26518
FBXO48	0.355589827153637	1.97033567917901	0.0504720704397598	0.351559956467958	-4.26593
G6PD	-0.161159	-1.96952	0.0505667117514483	0.351559956467958	-4.26744
RABL3	-0.126374	-1.9684	0.0506957881140449	0.351559956467958	-4.26949
PGM1	0.170654	1.96798188574681	0.0507448037420864	0.351559956467958	-4.27026
CDHR3	-0.157845	-1.96776	0.0507708842934183	0.351559956467958	-4.27067
SMAP2	-0.14254	-1.96771	0.0507768287108544	0.351559956467958	-4.27077
RGCC	-0.223468	-1.96654	0.0509129776247822	0.351559956467958	-4.27292
RAB1B	-0.0886354	-1.96619	0.0509530402395798	0.351559956467958	-4.27355
GMFG	-0.193561	-1.96616	0.0509563055530038	0.351559956467958	-4.2736
WDR11	-0.150973	-1.9649	0.0511035735995986	0.351559956467958	-4.27592
PARVA	0.225994100919403	1.96489760509607	0.0511040631250635	0.351559956467958	-4.27592
ITGAL	0.190762484618417	1.96462998645779	0.0511353366286671	0.351559956467958	-4.27641
PAMR1	0.291800556153975	1.96415593001019	0.0511907738295094	0.351559956467958	-4.27728
AKT2	-0.158739	-1.96415	0.0511913582632702	0.351559956467958	-4.27729
CDHR5	0.215009718489994	1.96152895959102	0.0514988986382449	0.352592386758143	-4.2821
NDUFA7	0.205731250826871	1.9610800122311	0.0515517133590013	0.352592386758143	-4.28292
GHDC	-0.232706	-1.96099	0.0515628792851054	0.352592386758143	-4.28309
RND3	0.173115795682242	1.9606915429847	0.0515974502680087	0.352592386758143	-4.28363
MICAL2	0.172198908039377	1.96041690924716	0.0516298052844086	0.352592386758143	-4.28413
CLUL1	0.21312770424016	1.95873252686617	0.0518286199159249	0.352673845725795	-4.28721
LAMB2	0.212334899176383	1.95764692938037	0.0519570997203078	0.352673845725795	-4.2892
TRIM42	0.320043180878744	1.95742793269478	0.0519830504075358	0.352673845725795	-4.2896
IGLL5	0.309229394206713	1.95636260462589	0.0521094458583488	0.352673845725795	-4.29155
GHRL	0.431611778874455	1.95623328620388	0.0521248064337972	0.352673845725795	-4.29178
SRP19	0.286995470692957	1.95523257404875	0.052243801308929	0.352673845725795	-4.29361
VPS18	0.195887128754276	1.95518037952742	0.0522500140545076	0.352673845725795	-4.2937
ELOC	-0.178307	-1.9547	0.0523076283138418	0.352673845725795	-4.29459
ARPC2	-0.190568	-1.95344	0.0524573715337179	0.352673845725795	-4.29688
PRB1	0.502693994222058	1.95337139100265	0.0524657246326901	0.352673845725795	-4.29701
LILRB5	0.180405639500869	1.95336083798953	0.0524669852145181	0.352673845725795	-4.29703
ASAH1	0.138564054797475	1.95310310808384	0.052497779581368	0.352673845725795	-4.2975
MTPN	-0.184271	-1.95302	0.0525078040537277	0.352673845725795	-4.29765
GNAQ	-0.175162	-1.95248	0.052572399936285	0.352673845725795	-4.29863
ARK2N	0.181450498162634	1.95247712660281	0.0525726372843067	0.352673845725795	-4.29864
CDC42BPA	0.189506640975057	1.95204630199388	0.052624209538464	0.352673845725795	-4.29942
BTK	-0.0980689	-1.95172	0.0526631293156024	0.352673845725795	-4.30001
RHOQ	0.238406541561377	1.95158749148497	0.0526791787863011	0.352673845725795	-4.30026
GAA	0.303634464312942	1.95013600360014	0.0528533979560677	0.353378937428458	-4.3029
TMEM63A	-0.284781	-1.94975	0.0529000010924118	0.353378937428458	-4.30361
LYSMD3	-0.158615	-1.94551	0.0534124286905162	0.354363151267554	-4.31133
RFC3	0.375881100301581	1.94525166176759	0.0534432281912626	0.354363151267554	-4.31179
PABPN1	0.370103501233217	1.94522877280164	0.0534460052551345	0.354363151267554	-4.31183
WDR89	0.230672255971843	1.94504613466296	0.0534681686636747	0.354363151267554	-4.31216
SIGLEC1	0.188866920355736	1.94485364320426	0.0534915361701899	0.354363151267554	-4.31251
VTA1	-0.106013	-1.94461	0.0535214187556373	0.354363151267554	-4.31296
RAD54L2	0.206663459184319	1.94451809741677	0.0535322903377215	0.354363151267554	-4.31312
HECTD1	0.210293210809233	1.94446407298427	0.0535388543930837	0.354363151267554	-4.31322
PFDN6	0.308231789270335	1.94405451438865	0.0535886384844044	0.354363151267554	-4.31396
ABTB3	-0.16879	-1.94374	0.0536264549883568	0.354363151267554	-4.31453
CBFA2T2	0.215953079459441	1.94249245365864	0.0537788737654801	0.354890060043306	-4.3168
CASP14	0.469322325782661	1.94212241756453	0.0538240217982765	0.354890060043306	-4.31747
PCSK9	0.223120911091202	1.9416624468113	0.0538801872495884	0.354890060043306	-4.3183
COMP	0.196680776176071	1.93908052459096	0.0541963740116053	0.35646957892569	-4.32298
NOTCH1	0.233456510877423	1.93839394060284	0.0542807168040896	0.35646957892569	-4.32423
ASPH	0.269499594952909	1.9373897510862	0.0544042745684717	0.35646957892569	-4.32604
CDKN2C	0.206862025268579	1.93715954815033	0.0544326325985438	0.35646957892569	-4.32646
ATP2A2	-0.277398	-1.93672	0.0544866134247939	0.35646957892569	-4.32725
PDGFC	0.127891989215741	1.93608130812442	0.0545656235432338	0.35646957892569	-4.32841
VAT1	0.267953423244837	1.93588639812637	0.0545896930549832	0.35646957892569	-4.32876
SLC9A1	-0.233062	-1.93554	0.0546329466641993	0.35646957892569	-4.3294
ADAMTS2	0.211872833848694	1.93544447909833	0.054644298910328	0.35646957892569	-4.32956
DCLK1	0.281408427823424	1.93379341396529	0.0548487201605857	0.356731382683021	-4.33255
TMEM41B	-0.251102	-1.93327	0.0549140634045003	0.356731382683021	-4.3335
STXBP2	-0.126314	-1.93304	0.0549417664478627	0.356731382683021	-4.3339
VPS11	0.194514523578493	1.93220652066178	0.0550458022594485	0.356731382683021	-4.33541
FGF7	0.228718313248657	1.93217457647126	0.0550497756345917	0.356731382683021	-4.33547
SIL1	0.454741514295697	1.93168572291437	0.0551106117442631	0.356731382683021	-4.33635
CPSF1	-0.166466	-1.93155	0.0551269561822428	0.356731382683021	-4.33659
VASP	-0.113766	-1.93136	0.0551508233401107	0.356731382683021	-4.33693
RAB10	-0.130467	-1.9302	0.0552957302954155	0.356924565075543	-4.33903
ANXA2	0.583580368691658	1.9301879982072	0.0552973504970771	0.356924565075543	-4.33905
PPP1CA	-0.115585	-1.92631	0.0557829054605276	0.359679239739693	-4.34603
SNCA	-0.132307	-1.92573	0.0558557411103109	0.35976976826736	-4.34708
PTPRO	-0.190415	-1.92499	0.0559495091434604	0.359994791218543	-4.34841
RGS6	-0.108707	-1.92411	0.056060592359914	0.360330635136884	-4.35
CPT1A	-0.239102	-1.9233	0.0561632197065027	0.360611480990651	-4.35146
IPO11	0.181984711387669	1.92006654951946	0.0565733079887875	0.362863806691185	-4.35726
PLXNA2	0.156349195768949	1.91824052323185	0.0568061186855767	0.36348559835386	-4.36054
SFN	0.485313493938479	1.91711638664867	0.0569498410483887	0.36348559835386	-4.36255
ESYT1	-0.239908	-1.91678	0.0569934951072591	0.36348559835386	-4.36316
CXCL12	0.178942350740876	1.91657496694392	0.0570191711287749	0.36348559835386	-4.36352
ZNF26	0.386689388312575	1.91646740758569	0.0570329527929546	0.36348559835386	-4.36371
NAA25	0.158332786226788	1.91468476983217	0.0572617710686035	0.36348559835386	-4.36691
IFI27L2	0.14725095909464	1.9146414340415	0.0572673432023985	0.36348559835386	-4.36698
HPRT1	0.120896912484637	1.9138763748504	0.0573657897827193	0.36348559835386	-4.36835
CACUL1	0.169304631767826	1.91355710823389	0.0574069144727755	0.36348559835386	-4.36892
NOLC1	0.662166896483233	1.91338408885094	0.0574292114103387	0.36348559835386	-4.36923
SMUG1	0.292938872856538	1.91332711303875	0.0574365554503931	0.36348559835386	-4.36933
MMP10	0.200061406360699	1.91327836506699	0.057442839567881	0.36348559835386	-4.36942
PGM3	0.188005434893371	1.91327284197355	0.0574435515881028	0.36348559835386	-4.36943
LPCAT1	0.210561692802555	1.91282051706161	0.0575018890679092	0.36348559835386	-4.37024
TLR7	0.153711260784278	1.91185849153066	0.0576261292176001	0.36389503063209	-4.37196
PPA1	0.152098328282384	1.90946453405729	0.0579362730237706	0.365476344981909	-4.37623
TJP1	0.242455135174845	1.90883021720912	0.0580186847272596	0.365619291293616	-4.37737
PSMB3	0.248361887710147	1.90779107767355	0.0581539042152063	0.36609438260581	-4.37922
CTTN	-0.143802	-1.90539	0.0584679268383037	0.367566125822589	-4.38351
SASH3	0.376904817345217	1.90508078133504	0.0585078291471157	0.367566125822589	-4.38405
U2SURP	0.320120230318254	1.90305554962425	0.0587734716689874	0.368856280146188	-4.38766
HMGA1	0.657736614361968	1.9018997019519	0.0589255325935663	0.369335442649573	-4.38971
CYB5R3	-0.210956	-1.90156	0.0589705388901181	0.369335442649573	-4.39032
GOSR2	0.187268028195518	1.90014370061311	0.0591571791114412	0.369863396682956	-4.39283
GRB2	-0.159807	-1.9	0.0591757256663856	0.369863396682956	-4.39308
EGFL6	0.441121682943909	1.89603765820333	0.0597018141968341	0.372526558215763	-4.40012
WBP11	0.3270416178238	1.89587425673491	0.0597235747033279	0.372526558215763	-4.40041
TGFB1I1	-0.1454	-1.89366	0.0600196457911504	0.373425612862514	-4.40434
DUSP13B	0.218383770602454	1.89362306614831	0.0600240467290534	0.373425612862514	-4.4044
LGALS7	0.559481512860864	1.89342313483341	0.0600507931127167	0.373425612862514	-4.40475
TRIM56	0.123832422142083	1.89075387677747	0.0604088370851113	0.374856751671512	-4.40948
CD84	-0.225075	-1.89011	0.060495336851185	0.374856751671512	-4.41061
PPIH	0.202668441671879	1.88991258837767	0.0605220536754216	0.374856751671512	-4.41096
ASPN	0.175831632040836	1.88981	0.0605361453419226	0.374856751671512	-4.41115
LSR	0.178644083853894	1.88942879248873	0.0605872409549151	0.374856751671512	-4.41182
CLTB	-0.192939	-1.88871	0.060684604960472	0.375051708370364	-4.41309
MYO6	0.188638576641088	1.88828687468498	0.0607413373092059	0.375051708370364	-4.41383
NUP155	0.264018039016449	1.88774361123918	0.0608147630750823	0.375126547637529	-4.41479
KDM6A	0.2962465656277	1.88480159696659	0.0612136866424388	0.377206997547918	-4.41998
ALDH1A1	0.256192194480926	1.88414552276907	0.0613029448708965	0.37722566902865	-4.42114
SELP	-0.180895	-1.88387	0.0613400131857341	0.37722566902865	-4.42162
IGKV2-28	0.309377351949942	1.88320162145084	0.0614315524630577	0.377409306748444	-4.4228
KRT23	0.688087274815926	1.88207891467226	0.0615848159493184	0.377780874014239	-4.42478
CAMTA1	0.190226277622152	1.88153148631234	0.0616596625240168	0.377780874014239	-4.42574
IGLV5-39	0.557578431250733	1.88140293147396	0.0616772500637727	0.377780874014239	-4.42597
CLTC	-0.151411	-1.87993	0.0618794659040669	0.378640451866985	-4.42857
TUBA1C	-0.190106	-1.87842	0.0620859111516972	0.379480283277544	-4.43121
DYSF	-0.327673	-1.87803	0.0621407491165385	0.379480283277544	-4.43191
CTSC	-0.15646	-1.87625	0.0623857173572155	0.380293938508053	-4.43503
CGN	0.220993148409334	1.87615873805876	0.0623982863641257	0.380293938508053	-4.43519
UBA2	0.231607754509347	1.87515345327344	0.0625373058616177	0.380761964743521	-4.43695
ITGB1	-0.135492	-1.87415	0.0626768285913449	0.380946216737204	-4.43872
S100A9	0.359736584372776	1.8740364311619	0.0626920804468646	0.380946216737204	-4.43891
SUCLG2	0.255793975436015	1.87327814550702	0.0627973305418006	0.381207207921902	-4.44024
ESYT2	-0.226146	-1.8725	0.0629060768893407	0.381365135745035	-4.44161
ZNF326	0.191956063238876	1.87219450372679	0.0629479959311139	0.381365135745035	-4.44214
PRKAR1A	-0.152468	-1.86965	0.0633031459986042	0.382520623435108	-4.44659
EML3	-0.146237	-1.86951	0.0633226260048984	0.382520623435108	-4.44684
FCMR	0.276786213278282	1.86948338333553	0.0633262610785691	0.382520623435108	-4.44688
ANG	0.209715795813134	1.86902422042044	0.0633905124380088	0.382531110067235	-4.44769
GGT5	0.253725682959756	1.86687906995942	0.0636914071701868	0.383272150937556	-4.45144
RAB6A	-0.123464	-1.86672	0.0637142255380146	0.383272150937556	-4.45172
IL12RB1	0.107136800405625	1.86643029786033	0.0637545056286007	0.383272150937556	-4.45222
NOMO1	0.189083341630763	1.86624141021694	0.0637810792706331	0.383272150937556	-4.45255
RTN4	-0.248145	-1.86575	0.063849693758405	0.383272150937556	-4.4534
HSPA13	0.259742430869051	1.8654740429367	0.0638891312234526	0.383272150937556	-4.45389
HECTD3	-0.132377	-1.86372	0.0641360264047962	0.384169927785116	-4.45694
DLG3	-0.213347	-1.86333	0.0641920791923651	0.384169927785116	-4.45763
GNAI2	-0.134212	-1.86301	0.0642364838648375	0.384169927785116	-4.45818
IGHV3-38	0.354462381098402	1.86257594454293	0.0642985854766736	0.384169927785116	-4.45894
UCHL3	0.148015978971428	1.86219407019293	0.064352700764789	0.384169927785116	-4.45961
PAICS	-0.108055	-1.86003	0.0646595590152972	0.385625576622421	-4.46337
SEC24C	-0.163023	-1.8587	0.0648497474740435	0.386383256858493	-4.4657
CST6	0.30802893569746	1.85719619322931	0.0650644523210944	0.38728539275562	-4.46831
SMARCAL1	0.254390522188551	1.85535834689423	0.0653278239054078	0.388475174419038	-4.4715
ALOX15	0.246726734273959	1.85481784367706	0.0654054490365241	0.388559167625719	-4.47244
MLF2	0.346426446862596	1.85358918426053	0.0655821902424262	0.389145932488665	-4.47457
CCL5	-0.136437	-1.85325	0.0656314107416739	0.389145932488665	-4.47517
IGKV3-15	0.483259720928999	1.85223126450506	0.065777987435547	0.389637468652577	-4.47693
PPP6C	-0.138108	-1.85087	0.065974691189521	0.390193531524529	-4.47929
PPP1R1B	0.198719536877905	1.8506997644989	0.0659993961640606	0.390193531524529	-4.47958
SOD3	0.193127257864923	1.84930607370782	0.0662014200929807	0.390519738458449	-4.482
SERPINB2	0.41733116905405	1.84920557288636	0.0662160081489087	0.390519738458449	-4.48217
DOP1B	0.31455545097483	1.84857204075738	0.0663080291532035	0.390519738458449	-4.48327
API5	0.432631014024544	1.84852067872538	0.0663154941823267	0.390519738458449	-4.48335
SMG6	0.181537715598322	1.84812052681748	0.0663736767440411	0.390519738458449	-4.48405
RPL23A	0.349742099984654	1.84614191891149	0.0666619926502557	0.391579074511702	-4.48747
BCLAF1	0.185243031542853	1.8460068522546	0.0666817119858135	0.391579074511702	-4.4877
YES1	-0.122166	-1.84538	0.0667734307497728	0.391741728435148	-4.48879
SAMSN1	0.221406180054162	1.8443992577037	0.0669167884797081	0.392206732478289	-4.49048
EIF1AY	0.156287919012709	1.84231374256279	0.0672227762317021	0.393398842831239	-4.49408
THBS3	0.283206232503761	1.84213697872882	0.067248764438875	0.393398842831239	-4.49438
ZMYND8	0.349840044347246	1.84109314271993	0.0674024016785139	0.393877911184537	-4.49618
SAFB2	0.340569244633711	1.84070640902851	0.0674593971108669	0.393877911184537	-4.49685
CXCL9	0.34398043075394	1.83998740117434	0.0675654682861139	0.394121163434443	-4.49809
FAU	0.225413074661504	1.83914427026866	0.0676900269861096	0.3944716905981	-4.49954
TRIM71	0.188035854556491	1.83860408814653	0.0677699301367199	0.394561562803605	-4.50047
HDGFL2	0.42613853021697	1.83758864772538	0.0679203448922904	0.395061397714757	-4.50222
NEK9	-0.147156	-1.83715	0.0679850176306554	0.395062035025623	-4.50297
NDRG1	0.20643045012665	1.8350015500174	0.0683048180352797	0.396543815519807	-4.50667
PITHD1	0.577130130430894	1.83440705427598	0.0683934217491688	0.396588014104506	-4.50769
CD151	-0.133727	-1.83404	0.0684489199169187	0.396588014104506	-4.50833
STIP1	0.156851071997034	1.83364680079905	0.0685068689178727	0.396588014104506	-4.50899
MUCL1	0.309500513784568	1.83222626742505	0.0687192632027089	0.396922841420208	-4.51143
ITGB2	0.174574705638121	1.83210384926874	0.0687375923614634	0.396922841420208	-4.51164
VAPB	-0.252217	-1.8317	0.0687982557266389	0.396922841420208	-4.51234
MIB1	0.203871431736452	1.83152593170529	0.06882417629463	0.396922841420208	-4.51263
TAOK2	0.17198688868065	1.8306408398077	0.0689569565503157	0.39731414042503	-4.51415
LDHA	0.128445383918544	1.83006202311865	0.0690439046297571	0.397314761221367	-4.51514
ATP6V1F	0.135660093857045	1.82961828795867	0.0691106227006849	0.397314761221367	-4.5159
ZNF469	0.281187471120084	1.82934421192967	0.0691518582612773	0.397314761221367	-4.51637
APBB2	0.148167150224729	1.82873	0.069245015170917	0.397476780329119	-4.51743
NMT1	0.135129115571362	1.82820436583404	0.0693235703586039	0.397554758223334	-4.51832
PON2	0.220907950440247	1.82704025469266	0.0694993024392986	0.39818935545512	-4.52032
UMOD	0.186172384583423	1.82630210720218	0.0696109229440122	0.398265424966338	-4.52158
CYBC1	-0.251524	-1.82581	0.0696848543617043	0.398265424966338	-4.52242
COMTD1	0.151240804699635	1.8253833909883	0.0697500559524956	0.398265424966338	-4.52315
DAAM1	-0.185706	-1.82516	0.0697836073790883	0.398265424966338	-4.52353
SHH	0.269372093687656	1.82460995650023	0.0698673656121911	0.398265424966338	-4.52447
CAMK1	-0.142418	-1.82404	0.069954121396259	0.398265424966338	-4.52545
DNASE1L3	0.182070798466135	1.82394609462917	0.0699681862786097	0.398265424966338	-4.52561
ANXA4	0.171472478714301	1.82300537931195	0.0701112589832449	0.398708916095237	-4.52721
SLC4A2	-0.178237	-1.82201	0.0702631609162682	0.399028454926608	-4.52892
ALOX12	-0.139429	-1.82178	0.0702978712879365	0.399028454926608	-4.5293
GNB5	-0.1333	-1.82077	0.0704524494902901	0.399535253411571	-4.53103
MYH9	-0.19468	-1.81989	0.0705873371598651	0.399929551927051	-4.53254
MAPRE1	-0.121002	-1.81943	0.0706568999168948	0.399953349298316	-4.53331
CAPZA1	-0.143588	-1.81889	0.0707407736150402	0.400056704179563	-4.53424
PSEN2	-0.15062	-1.81846	0.0708059177359808	0.400056704179563	-4.53497
CHRM2	-0.186406	-1.81606	0.0711749697633065	0.401193225809068	-4.53905
KIF14	0.501396864032702	1.81599838116361	0.071184587992857	0.401193225809068	-4.53916
USP12	-0.124973	-1.81587	0.0712037658487739	0.401193225809068	-4.53937
SEC22B	-0.220489	-1.81483	0.0713642285280408	0.401332650363068	-4.54114
CP	0.192418875654848	1.81372632633366	0.0715355251003135	0.401332650363068	-4.54302
CHST11	0.163003506407233	1.81343086684457	0.0715812661300277	0.401332650363068	-4.54352
DUSP8	0.223294952080543	1.81248058207837	0.0717285467615948	0.401332650363068	-4.54514
TMEM40	-0.234119	-1.81234	0.0717507950839527	0.401332650363068	-4.54538
IGLV3-21	0.342414528563523	1.81228744752219	0.0717585104850924	0.401332650363068	-4.54546
PSMB7	0.24161644542908	1.81226185013201	0.0717624825505278	0.401332650363068	-4.54551
C2orf88	-0.148966	-1.81224	0.0717666382302631	0.401332650363068	-4.54555
ECPAS	0.0878489775446901	1.81189903087323	0.0718188024428108	0.401332650363068	-4.54612
PLOD2	0.195973539662831	1.81070038907873	0.0720051256334798	0.401745987222337	-4.54816
LTBP3	0.241954527734422	1.81050313317365	0.0720358263808906	0.401745987222337	-4.54849
MIGA2	0.138227981089437	1.81015692624842	0.0720897358996774	0.401745987222337	-4.54908
RAB11A	-0.12613	-1.808	0.0724265536777329	0.402968165008512	-4.55274
ECE1	-0.165544	-1.80717	0.0725563505323786	0.402968165008512	-4.55414
MASP2	0.243177981383266	1.80707485044338	0.0725711316535155	0.402968165008512	-4.5543
TMEM68	0.156191605314713	1.80706633264717	0.0725724657361301	0.402968165008512	-4.55432
ITGAX	0.203996935316769	1.80658873665772	0.0726473006619757	0.403017980734932	-4.55513
PGAM5	-0.197529	-1.80558	0.0728050310909981	0.403169624040323	-4.55683
PPP4R1	-0.200341	-1.80557	0.0728064119242617	0.403169624040323	-4.55684
CFHR1	0.221377393106313	1.80512279227683	0.0728773989169794	0.403197833610305	-4.55761
CTNNA1	0.15883557874553	1.80358853418182	0.0731188640843048	0.403828465943874	-4.5602
LRRC4	0.237793589722576	1.80355990290974	0.0731233764121282	0.403828465943874	-4.56025
LAMTOR1	-0.228422	-1.80022	0.0736518230445149	0.406037692645422	-4.56589
ACAA2	0.197467183190425	1.80018974322279	0.0736561266279487	0.406037692645422	-4.56594
HAL	0.484025241236396	1.79969805053566	0.0737341197960787	0.406101781307116	-4.56677
SMN1	0.196491882446413	1.79883142556638	0.0738717512745436	0.406493926302997	-4.56823
SERPINA12	0.470069939475906	1.7982610105481	0.0739624563111821	0.406627376611072	-4.56919
PUM2	0.148492676116518	1.79639719062569	0.0742594739834367	0.407508491140071	-4.57233
MPI	0.17269080238764	1.79629145822826	0.0742763529007433	0.407508491140071	-4.57251
DNAH6	0.156721264645992	1.79600238519355	0.0743225161157573	0.407508491140071	-4.573
SPCS1	-0.227356	-1.79542	0.0744152572244625	0.407651709003121	-4.57397
BCAP31	-0.252561	-1.7949	0.0744980387994931	0.407740160477726	-4.57484
ATL1	-0.204583	-1.79368	0.0746947227619999	0.408451303467987	-4.57691
GGCT	0.370224383384857	1.79089750869844	0.0751416392754796	0.410528295291661	-4.58158
AKAP12	0.264089945443471	1.78869587542505	0.0754971996509758	0.412102912278609	-4.58527
CANX	-0.229935	-1.78774	0.0756525132643258	0.412125772228962	-4.58688
TSC22D1	0.175340995644624	1.78755942075268	0.0756812769119933	0.412125772228962	-4.58717
ELAVL1	-0.176357	-1.78742	0.0757034430438558	0.412125772228962	-4.5874
BYSL	0.250033633209963	1.78624437056328	0.0758947433093708	0.412716561266996	-4.58938
MYH2	0.617232712596676	1.78530522762017	0.0760474935397714	0.412716561266996	-4.59095
ANKRD44	0.574729482766516	1.78516022504488	0.0760711005361642	0.412716561266996	-4.59119
MAZ	0.212278219037252	1.78509477132297	0.0760817586385311	0.412716561266996	-4.5913
TINAGL1	0.191492946743495	1.78451506958161	0.0761762075533755	0.412728972855471	-4.59227
HAND1	-0.125006	-1.78322	0.0763875164329402	0.412728972855471	-4.59444
PPAT	0.109485242260143	1.78280611155994	0.0764552042621317	0.412728972855471	-4.59513
MFNG	0.155566876694809	1.78278257339975	0.0764590528575489	0.412728972855471	-4.59517
ARFGAP1	-0.162946	-1.78131	0.0767002702282227	0.412728972855471	-4.59763
IDE	0.531608943276545	1.78099465527907	0.0767518518075881	0.412728972855471	-4.59816
FAH	0.194623074447455	1.78083177181839	0.0767785722490897	0.412728972855471	-4.59843
SPECC1	-0.14469	-1.78077	0.076788639910209	0.412728972855471	-4.59853
ACADS	0.244581974130917	1.78063032122095	0.0768116300737955	0.412728972855471	-4.59876
NUDCD2	0.142403178631449	1.78033110143216	0.0768607533264818	0.412728972855471	-4.59926
HGF	0.213088765640317	1.7802598747693	0.0768724504955734	0.412728972855471	-4.59938
AP1G1	-0.155243	-1.78013	0.0768934513899718	0.412728972855471	-4.5996
TMEM214	0.228886088046876	1.77943213646956	0.0770084928857166	0.41298419629071	-4.60076
NEU1	0.238836193428595	1.77737738241561	0.0773470566354136	0.414436637085898	-4.60419
TPMT	0.186881119882983	1.77505461434911	0.0777312539095845	0.415609102238734	-4.60806
ECI2	0.183097074188911	1.77488846012286	0.0777587966395045	0.415609102238734	-4.60833
MAPK1	-0.181258	-1.77468	0.0777940360502802	0.415609102238734	-4.60869
KYNU	0.234763017317301	1.77441357767558	0.0778375602493201	0.415609102238734	-4.60912
ANKHD1	0.168107379727004	1.77333694492227	0.0780163724917119	0.415842844221928	-4.61092
NT5E	0.223591996750943	1.77329753781193	0.0780229238077176	0.415842844221928	-4.61098
LYN	-0.149755	-1.77292	0.0780852145793423	0.415842844221928	-4.6116
PSAPL1	0.262603087772377	1.7724056438707	0.0781713194691378	0.415939394636221	-4.61246
TUBA3C	-0.157073	-1.77183	0.0782668964970368	0.416086133505967	-4.61342
IL1RAP	0.217685525821282	1.77074578983636	0.0784481075992778	0.416687474305539	-4.61522
IGKV3-20	0.400127648529778	1.77009716718695	0.0785564868331052	0.416901251458604	-4.6163
PACSIN2	0.179462660009573	1.76954670280863	0.0786485610936723	0.416914926684375	-4.61721
ATG101	0.21625093772864	1.76866895740459	0.0787955617989021	0.416914926684375	-4.61867
PDE5A	-0.151303	-1.76847	0.0788285476810054	0.416914926684375	-4.61899
PTP4A1	0.27099323233859	1.76845396796876	0.0788316015972907	0.416914926684375	-4.61902
MATK	0.133091629065818	1.76623908910115	0.0792036817050183	0.418264328791642	-4.6227
SNRNP35	0.216628550273609	1.76612158902216	0.0792234608709778	0.418264328791642	-4.62289
TSR1	0.434039757757849	1.76511046992328	0.0793938333719011	0.418296241654594	-4.62456
ST6GALNAC6	0.16765836624458	1.76414681047673	0.0795564886501971	0.418296241654594	-4.62616
UBE2L3	-0.108457	-1.76392	0.0795942731384413	0.418296241654594	-4.62653
TOR4A	-0.211274	-1.76337	0.0796885226652127	0.418296241654594	-4.62745
NOL8	-0.203975	-1.76299	0.0797529527366115	0.418296241654594	-4.62808
GSPT1	0.110058221811832	1.76298200898878	0.0797534593469746	0.418296241654594	-4.62809
BLMH	0.471049164679639	1.76296928599031	0.0797556130426554	0.418296241654594	-4.62811
FHL2	-0.12435	-1.76285	0.0797763873199724	0.418296241654594	-4.62831
STC2	0.231889677215266	1.76232003811865	0.0798655783350844	0.418405371431834	-4.62918
ATP5F1D	-0.272568	-1.76161	0.0799858661149275	0.4186770870464	-4.63035
MPP2	0.191387153579566	1.76047787054606	0.0801782695483329	0.41932549689423	-4.63222
PTPN22	0.467060658688359	1.75775033210122	0.0806430870653416	0.421396285015222	-4.63672
YY1	0.536258615765024	1.75629518674661	0.0808919697689405	0.422133444925897	-4.63912
RAD23B	-0.158828	-1.75607	0.0809298054565693	0.422133444925897	-4.63949
BET1	-0.239785	-1.7555	0.081028478796038	0.422133444925897	-4.64043
FBXO47	0.164666428497616	1.75531420875485	0.081060107499253	0.422133444925897	-4.64074
TGM1	0.643435317696363	1.75398531567878	0.081288333691179	0.422698012819627	-4.64293
RNPEP	0.182263816459438	1.75373628093219	0.0813311618088103	0.422698012819627	-4.64334
SLC6A4	-0.162038	-1.75306	0.0814480196058123	0.422698012819627	-4.64445
CRMP1	-0.192891	-1.75277	0.0814966677856493	0.422698012819627	-4.64492
PDIA6	-0.159551	-1.75175	0.0816728975021669	0.422698012819627	-4.6466
SYPL1	0.2393198677791	1.75155335406696	0.0817073653380637	0.422698012819627	-4.64692
LSM3	-0.150992	-1.7515	0.0817159793960047	0.422698012819627	-4.64701
ENOPH1	0.198869413486131	1.75147349418421	0.0817211552811928	0.422698012819627	-4.64706
ATAD1	0.147991100916091	1.74942243655245	0.0820759785491517	0.423666571363239	-4.65042
PGLYRP1	0.194229782616913	1.74883387057919	0.0821780301675158	0.423666571363239	-4.65139
RAB1A	-0.0984995	-1.7483	0.0822704336219307	0.423666571363239	-4.65226
SERPINB12	0.788773051404021	1.74822313086166	0.0822840362478198	0.423666571363239	-4.65239
OXR1	-0.170339	-1.74808	0.0823082431922722	0.423666571363239	-4.65262
COX4I1	-0.293318	-1.74799	0.0823238361416721	0.423666571363239	-4.65277
NADSYN1	0.150547126428732	1.74674836398976	0.0825404728313537	0.423962312406563	-4.65481
F5	0.163318790516685	1.74635102395899	0.0826096751095906	0.423962312406563	-4.65546
SPAST	-0.105678	-1.74632	0.0826146440711139	0.423962312406563	-4.65551
IGHV3-49	0.285501311917012	1.74607115158459	0.0826584472464502	0.423962312406563	-4.65592
EIF3B	0.125804691766131	1.74491547185133	0.0828600919850438	0.424640622157859	-4.65781
THG1L	0.168241935935718	1.74436796208515	0.0829557626474493	0.424775156183885	-4.65871
PTGS1	-0.242104	-1.7438	0.0830553429132241	0.42492946763045	-4.65964
MINK1	-0.107195	-1.74301	0.0831938341722998	0.425070872382557	-4.66093
LONP1	0.131917885277902	1.74270005123502	0.0832477665661824	0.425070872382557	-4.66144
EFCAB5	0.169402355267788	1.74240714053952	0.0832991335596729	0.425070872382557	-4.66192
PDZD7	-0.240928	-1.74206	0.0833608509330068	0.425070872382557	-4.66249
ADO	0.151229471996208	1.74154122297105	0.0834511388146773	0.425176951213165	-4.66333
L1TD1	0.190923597097241	1.74014862701674	0.0836960738663334	0.425978093746248	-4.66561
EIF3J	0.102874167147843	1.73985601910332	0.0837476134624507	0.425978093746248	-4.66608
NPPB	0.456872788933977	1.73891362723359	0.0839137814751453	0.426209394010205	-4.66762
GNB2	-0.104771	-1.73881	0.0839323941464778	0.426209394010205	-4.66779
GALT	-0.158451	-1.73825	0.0840312809119036	0.426357717993315	-4.66871
SNAP23	-0.163171	-1.73741	0.0841797723072653	0.426391124777727	-4.67008
HDAC1	0.238188608971378	1.73724128394767	0.0842093217937292	0.426391124777727	-4.67035
ANP32B	0.163712357801114	1.73663629002862	0.0843164468686229	0.426391124777727	-4.67134
PTMS	-0.148945	-1.73664	0.0843165976435774	0.426391124777727	-4.67134
BBOX1	0.245543435342941	1.73439250542331	0.0847147214865124	0.427838389736304	-4.67499
THRAP3	0.434769930007222	1.7342356212139	0.0847426259781665	0.427838389736304	-4.67525
NPM1	0.238178632231354	1.73377834988967	0.0848240021706672	0.42789618242565	-4.67599
GLIS3	0.281749082931518	1.73208487548017	0.0851259292437942	0.428925600165233	-4.67874
ADPRH	-0.129486	-1.73185	0.0851682634745479	0.428925600165233	-4.67913
PSMD3	0.114641898490313	1.73046083446024	0.0854163003151024	0.429320031402516	-4.68138
TFRC	0.290734164900486	1.73021506409965	0.0854603132342311	0.429320031402516	-4.68178
ADCY6	-0.211475	-1.72962	0.0855671731286257	0.429320031402516	-4.68275
LONP2	0.293529595749753	1.72946093286285	0.0855954796532888	0.429320031402516	-4.68301
LAMTOR3	-0.195009	-1.72912	0.0856574766031496	0.429320031402516	-4.68357
PGA3	0.221641443139155	1.72900052005504	0.0856780872518694	0.429320031402516	-4.68375
PGLYRP2	-0.182611	-1.72867	0.0857377150472094	0.429320031402516	-4.68429
TBXAS1	-0.244276	-1.7279	0.0858766786597451	0.429380154643658	-4.68555
PDCD6	0.14635246406014	1.72782071654621	0.0858900652531194	0.429380154643658	-4.68567
NAPB	0.266870590094956	1.72594782592924	0.0862274498929179	0.430513694661492	-4.6887
RBCK1	-0.153852	-1.72578	0.0862575240488624	0.430513694661492	-4.68897
NDOR1	0.145580383429845	1.72537034039033	0.0863316964234431	0.430532722424652	-4.68964
MYO1E	0.205262131448663	1.72471148831165	0.0864507565043412	0.430775390105915	-4.69071
WBP2	-0.147853	-1.72431	0.0865233784390199	0.430786454571491	-4.69136
RNF14	0.201286100346664	1.72355069698096	0.0866608467428941	0.431090578913766	-4.69258
KRT19	0.922781894568146	1.72319468592342	0.086725364053415	0.431090578913766	-4.69316
GNA13	-0.112259	-1.72269	0.0868163667509491	0.431192652718391	-4.69397
ATP8A1	-0.251129	-1.72194	0.0869525533800206	0.431518794916744	-4.69519
ERGIC1	-0.211923	-1.72147	0.0870384911530774	0.431595240977051	-4.69595
MAN1B1	0.144220882090933	1.71947833752812	0.0874011901079991	0.433042819652507	-4.69917
DENND1C	0.193626462062446	1.71884045862181	0.0875176198214954	0.433268863825024	-4.7002
PGD	0.167856045440163	1.71762484097958	0.0877398516815546	0.43379677186435	-4.70216
SERPING1	0.244659059337114	1.71744189350456	0.0877733367623693	0.43379677186435	-4.70245
TBC1D25	0.195921438204574	1.71709458197948	0.0878369341951184	0.43379677186435	-4.70301
GIMAP4	0.605315958460709	1.71647621070807	0.0879502591571916	0.4340061578894	-4.70401
ITPR3	-0.213767	-1.71605	0.0880291285651992	0.434012101713323	-4.7047
CDH18	0.375686015836496	1.71543339422345	0.088141638982711	0.434012101713323	-4.70569
DLG4	0.182849403104166	1.71531031291163	0.0881642494573722	0.434012101713323	-4.70589
TBC1D1	0.219066298022694	1.71335775557469	0.0885235728423627	0.435430660950496	-4.70903
FCER1G	-0.168923	-1.70967	0.0892053181261866	0.438134194261294	-4.71495
GCC1	0.176648571295181	1.70961102066003	0.0892164088984429	0.438134194261294	-4.71505
MYH11	-0.179526	-1.70884	0.0893590433347862	0.438482747526509	-4.71628
ASPM	0.195310301068891	1.70841996414584	0.0894375768610656	0.438516452574407	-4.71696
GRHPR	0.207598702759828	1.70690969124613	0.0897186607513279	0.439387075662032	-4.71938
IGLC2	0.252827505933305	1.70669455701777	0.0897587587150743	0.439387075662032	-4.71973
PAK2	0.0814172119653546	1.70602169110299	0.0898842653476982	0.439649735941299	-4.72081
NAPG	-0.131081	-1.70462	0.0901465422910167	0.440315714611069	-4.72305
TNFAIP2	0.228471129093726	1.70385549560665	0.0902892844588568	0.440315714611069	-4.72427
TIMM8A	0.163304084972512	1.70379078209672	0.0903014068687742	0.440315714611069	-4.72438
PPM1A	-0.119886	-1.70375	0.0903082565512162	0.440315714611069	-4.72444
NUCB2	-0.164607	-1.70278	0.0904918236741601	0.440585421587441	-4.726
CCDC12	0.185829071019773	1.70269124527897	0.0905075788421987	0.440585421587441	-4.72614
NINJ1	0.17083229852415	1.70185988354417	0.0906637194057807	0.440994673325892	-4.72747
LIPG	0.175807032769363	1.70097815593204	0.0908295581822446	0.441213704740263	-4.72887
POLDIP2	0.19454013068649	1.70085383395373	0.090852960936874	0.441213704740263	-4.72907
GP6	-0.192974	-1.70016	0.0909837691237994	0.441352312836247	-4.73018
ECM1	0.348061119346754	1.69993668624434	0.0910257589147481	0.441352312836247	-4.73054
NDUFB8	-0.144782	-1.69955	0.091098510721215	0.441355334206741	-4.73115
MST1	0.156009806751762	1.6990259857238	0.0911976059687142	0.441369896524195	-4.73199
C17orf58	0.267397193249086	1.69845951518929	0.0913046303450241	0.441369896524195	-4.7329
BASP1	0.229803255078734	1.69838926670374	0.0913179096256956	0.441369896524195	-4.73301
KRT77	0.235906160970825	1.69759142738799	0.0914688375385831	0.441535123436847	-4.73428
GALE	-0.181899	-1.69737	0.0915105613089883	0.441535123436847	-4.73463
SLC27A4	-0.182502	-1.69693	0.0915946164901787	0.441535123436847	-4.73534
PABPC1	0.113810623035184	1.69657125642841	0.091662118796529	0.441535123436847	-4.73591
SHROOM4	-0.109197	-1.6963	0.0917128847668299	0.441535123436847	-4.73633
ARPC3	-0.133644	-1.69558	0.0918507693701918	0.441851303283179	-4.73749
HSF2BP	-0.125098	-1.69483	0.0919920278464664	0.442183203764751	-4.73867
IGFBP4	0.175405622888667	1.69443319962189	0.0920682688009222	0.442202305174916	-4.73931
MOV10	0.177410815227147	1.69318411440147	0.0923062221028248	0.4424097547846	-4.7413
RPN1	-0.234473	-1.6931	0.092322298972897	0.4424097547846	-4.74143
SYK	-0.0870875	-1.69292	0.092356589616455	0.4424097547846	-4.74172
SPP1	0.26255690694397	1.69265123821612	0.0924078876714362	0.4424097547846	-4.74215
OLFM1	0.147478459589606	1.69231038420562	0.0924729655776275	0.4424097547846	-4.74269
CDHR1	0.215518137909386	1.69145604922069	0.0926362435799246	0.442844667551218	-4.74405
PIDD1	0.162448176472773	1.69100931736189	0.0927217146228482	0.442907237921318	-4.74476
YWHAG	-0.14932	-1.69028	0.0928617728109495	0.443230255717785	-4.74592
GRAP2	-0.174395	-1.68828	0.0932458211893413	0.443884383846252	-4.74909
LNPK	-0.197259	-1.6881	0.0932803861957739	0.443884383846252	-4.74938
PIGBOS1	0.124999878583139	1.68805586707681	0.0932883925577323	0.443884383846252	-4.74944
FAM24A	0.144600409122393	1.68779614963066	0.0933383583480933	0.443884383846252	-4.74985
FHDC1	0.160680453766429	1.68767574383508	0.093361529990215	0.443884383846252	-4.75005
CAMK2D	-0.167205	-1.68616	0.0936529691414262	0.444924315354338	-4.75244
BMP3	0.180610582201492	1.68425798126927	0.0940212102198562	0.44591701680884	-4.75546
PSME4	0.156495355062063	1.68422669914953	0.0940272655190313	0.44591701680884	-4.75551
TMUB2	0.184424020144144	1.68380827405494	0.0941082906649019	0.44591701680884	-4.75617
MYO15A	0.255905139584331	1.68357533891105	0.0941534214278513	0.44591701680884	-4.75654
HTRA3	0.162445954548611	1.68244894972232	0.0943719044162627	0.446606096769615	-4.75832
UBE2K	0.124441564426741	1.68113770391734	0.0946267599766728	0.447334357481288	-4.76039
LIN7C	0.209361809000686	1.68012027926257	0.0948248912905739	0.447334357481288	-4.762
TNNI2	0.365119066075121	1.67977018480473	0.0948931455276869	0.447334357481288	-4.76255
SCAMP3	-0.243325	-1.6796	0.0949255759407763	0.447334357481288	-4.76281
ACOT13	0.155276961347579	1.6793696137627	0.0949712893717667	0.447334357481288	-4.76318
UQCRH	0.19409453780584	1.6788906686121	0.095064790802698	0.447334357481288	-4.76394
APEH	0.207606753145412	1.67832304503813	0.09517570070198	0.447334357481288	-4.76483
PLGRKT	-0.199687	-1.67826	0.0951875546976849	0.447334357481288	-4.76493
RHOF	-0.118425	-1.67793	0.0952516025170162	0.447334357481288	-4.76545
COX8A	0.307632458751149	1.67790806905185	0.0952568504327698	0.447334357481288	-4.76549
VARS1	0.151815667484808	1.67743234552923	0.0953499483067841	0.447428170007065	-4.76624
KRT38	0.191667353525671	1.67690995643674	0.0954522632040195	0.447565056356625	-4.76706
MT-CO2	-0.232748	-1.67491	0.0958450228759412	0.449062553581841	-4.77021
UBR2	0.135974451773331	1.67428205206887	0.0959683098477649	0.449296165232191	-4.7712
ANPEP	0.19387039302881	1.67360663270966	0.0961013066226709	0.449307753284073	-4.77226
PKD2	0.338714964747662	1.67339571258918	0.0961428693733442	0.449307753284073	-4.77259
DNAJC17	0.250643121543206	1.67274023694901	0.0962721264322496	0.449307753284073	-4.77362
SACS	0.179872947256655	1.67239888725679	0.0963394947085869	0.449307753284073	-4.77416
CFAP418	0.139536278271421	1.67136048820347	0.0965446656672691	0.449307753284073	-4.77579
ARIH1	0.173273052170281	1.67089276090476	0.0966371962124905	0.449307753284073	-4.77653
WASF1	0.122472783520542	1.67071671411793	0.0966720421053784	0.449307753284073	-4.7768
KCNN1	0.668809333859335	1.67057737486253	0.0966996294677061	0.449307753284073	-4.77702
TINAG	0.207615253251156	1.67042444183512	0.0967299155343304	0.449307753284073	-4.77726
PTPRB	0.158307652947441	1.67021167542264	0.0967720634296841	0.449307753284073	-4.7776
PARD3	-0.120811	-1.67009	0.0967964062942773	0.449307753284073	-4.77779
MAP3K5	-0.130854	-1.66981	0.0968519245925302	0.449307753284073	-4.77823
KRT4	0.685627136637414	1.66941613549197	0.0969297869967246	0.449328308055271	-4.77884
IGKV3D-15	0.373242734345321	1.66858094087336	0.0970955956370328	0.449478846504409	-4.78015
AMDHD2	0.164388993637905	1.66814458431622	0.0971823151459177	0.449478846504409	-4.78084
A2ML1	0.31116060661882	1.66689517423633	0.097430962841045	0.449478846504409	-4.7828
RPS27A	0.136273767930898	1.66684201490489	0.0974415535604002	0.449478846504409	-4.78288
NDST1	0.197111698578571	1.66665635919521	0.0974785482836149	0.449478846504409	-4.78317
DDRGK1	0.162933465935157	1.66639399605184	0.0975308474447193	0.449478846504409	-4.78358
CCT4	0.0760120381447256	1.66591521213807	0.0976263459979722	0.449478846504409	-4.78433
UBL3	0.311000950469839	1.66549959680026	0.0977093060347723	0.449478846504409	-4.78498
SCUBE3	0.165988594510582	1.66484987461772	0.0978391094971072	0.449478846504409	-4.786
LTB4R	0.183778274810774	1.6645875763341	0.0978915516207532	0.449478846504409	-4.78641
ARMT1	0.137737389237755	1.6640341283747	0.0980022785757911	0.449478846504409	-4.78727
INPP5F	0.176214535950268	1.66403274545989	0.0980025553785207	0.449478846504409	-4.78728
SLFN14	-0.133444	-1.664	0.0980085643435384	0.449478846504409	-4.78732
TIMP2	0.191154992964307	1.66380852653736	0.0980474431312559	0.449478846504409	-4.78763
APOBEC3A	0.151305076222729	1.66372531855886	0.0980641052595827	0.449478846504409	-4.78776
MOB3C	-0.103092	-1.66298	0.0982127599908836	0.449823262263635	-4.78892
TSPAN32	-0.156556	-1.66138	0.0985347592335937	0.450396064757496	-4.79142
ESPNL	0.531848281174023	1.66135461699721	0.0985397902760202	0.450396064757496	-4.79146
UACA	-0.128671	-1.66126	0.0985586420510357	0.450396064757496	-4.79161
AGER	0.241865001297141	1.66032077434166	0.0987478138082523	0.450923785591564	-4.79308
DNAJB4	0.128974872059424	1.65939212646755	0.0989349721692798	0.451112577960831	-4.79453
ITIH3	0.320719698918664	1.65918529337601	0.0989766958949466	0.451112577960831	-4.79485
PKDCC	0.166363627118308	1.65901862713651	0.0990103272105567	0.451112577960831	-4.79511
LMNA	0.437166757822541	1.65758721333155	0.099299549047861	0.451999519896501	-4.79734
SEPHS2	0.173660639369179	1.65732437669864	0.0993527299004402	0.451999519896501	-4.79775
GANAB	-0.0929169	-1.65664	0.0994912751050245	0.452023510551191	-4.79881
USP16	0.181668860477444	1.65653828918933	0.0995119191909334	0.452023510551191	-4.79897
FGG	0.135856677747869	1.65615738473404	0.0995891293476537	0.452023510551191	-4.79957
ATP5F1A	-0.245835	-1.65582	0.0996579002311406	0.452023510551191	-4.80009
COMMD3	0.123872233314239	1.65547601954475	0.0997273638248257	0.452023510551191	-4.80063
FERMT2	0.160336459456873	1.65323379422138	0.100183354194642	0.453754214890462	-4.80411
MFSD6	-0.237343	-1.65212	0.10040988781698	0.453973649026887	-4.80584
HSPA4	0.0962957480862169	1.65183394042165	0.100468885117885	0.453973649026887	-4.80629
CHPF	0.149823090620443	1.65164840605373	0.100506778004184	0.453973649026887	-4.80658
FLG2	0.506438632683503	1.65146319732919	0.100544615845983	0.453973649026887	-4.80686
CALR	-0.178111	-1.65118	0.100602756672734	0.453973649026887	-4.80731
SDSL	0.220003777532601	1.64987469226277	0.100869615571989	0.454736539018031	-4.80933
UGT2B7	-0.195816	-1.64963	0.100920447783377	0.454736539018031	-4.80971
RAB29	0.120769303280623	1.6485677783555	0.101137636108968	0.455379834695201	-4.81136
TSC22D4	-0.101902	-1.64727	0.101405169747296	0.455671384540067	-4.81337
OR2G2	0.191817095939343	1.64626306356335	0.101611679254476	0.455671384540067	-4.81493
CALM1	-0.154752	-1.6462	0.101623803024625	0.455671384540067	-4.81502
WDR1	-0.154759	-1.64617	0.101630561636452	0.455671384540067	-4.81507
EMD	-0.251917	-1.64586	0.101694782817218	0.455671384540067	-4.81555
PIP4P2	-0.232639	-1.64538	0.101794439259638	0.455671384540067	-4.8163
BIRC6	0.118864003160014	1.64536938195329	0.101795975002387	0.455671384540067	-4.81631
CALU	-0.172505	-1.64536	0.101798134117711	0.455671384540067	-4.81633
FAM210B	0.197736081227181	1.64420766690254	0.10203594613148	0.456402013434595	-4.81811
KIF2C	0.251974371151336	1.63944890611431	0.103023691851217	0.460479372683911	-4.82545
CGGBP1	0.173942101306585	1.6390533827236	0.103106132313315	0.460479372683911	-4.82606
CSTB	0.28681294279062	1.63873147968784	0.103173266865442	0.460479372683911	-4.82656
CD14	0.196421973916357	1.63803458693763	0.10331872762629	0.460792488589847	-4.82763
CD48	0.220402055350755	1.63753696461683	0.103422695793132	0.460910727692334	-4.8284
STX10	0.239791676299331	1.63718688483001	0.103495888192395	0.460910727692334	-4.82894
AK3	-0.125971	-1.63628	0.103684965238251	0.461127879030221	-4.83033
LRRC57	0.0922731167887683	1.63623377479263	0.103695368776856	0.461127879030221	-4.8304
TACC1	-0.155253	-1.63586	0.103773048131249	0.461138185559269	-4.83097
SARG	-0.128255	-1.63449	0.104060367554139	0.461761363526815	-4.83308
CNST	-0.232543	-1.63448	0.104064213156313	0.461761363526815	-4.83311
PEX19	-0.135574	-1.63409	0.104144198415698	0.461781413120039	-4.83369
MSTO1	0.125644328360049	1.63329874879917	0.104311590538172	0.46192883156597	-4.83492
MAPT	0.43932913693299	1.63302695325246	0.104368803397169	0.46192883156597	-4.83533
TAF7L	0.161002904773344	1.63286019701002	0.10440391796956	0.46192883156597	-4.83559
ABCF3	0.133541314890066	1.63114985127922	0.104764619582091	0.463189817357525	-4.83822
ARAF	-0.118552	-1.6301	0.104987454303186	0.463839879336604	-4.83983
OTOP3	0.280885398827442	1.62831097405771	0.105365524911439	0.464740557919134	-4.84257
ESM1	0.189112817520752	1.62826105706812	0.105376115482679	0.464740557919134	-4.84264
GOLIM4	-0.196165	-1.62806	0.105419168882458	0.464740557919134	-4.84295
DDOST	-0.23901	-1.62649	0.105752189419444	0.4655402376422	-4.84535
RILPL2	-0.125589	-1.62613	0.105828196401913	0.4655402376422	-4.8459
ACTR1B	-0.099459	-1.62613	0.105828807086174	0.4655402376422	-4.8459
BAP18	-0.257237	-1.62397	0.10629052037569	0.467235412484804	-4.84921
FRMD8	-0.113508	-1.62173	0.10676864970311	0.469000263843021	-4.85262
RP2	0.157136687479971	1.62135839776082	0.106848836237775	0.469015802682168	-4.85319
ALOXE3	0.320367466686721	1.62043968916161	0.107046082946389	0.469225678576482	-4.85459
KRT80	0.816779993931702	1.62016423274967	0.107105280125246	0.469225678576482	-4.85501
CCDC81	0.534744325111507	1.61989917497256	0.107162267282616	0.469225678576482	-4.85542
UQCRFS1	0.229034856013253	1.61970800962246	0.107203382685066	0.469225678576482	-4.85571
TRHDE	-0.18891	-1.61783	0.107608951557738	0.47048074643044	-4.85858
HYOU1	0.117803963890333	1.61766348492318	0.107643903416018	0.47048074643044	-4.85882
LRRC8A	-0.166741	-1.61657	0.107880086241733	0.47117647945265	-4.86049
CAMK2G	0.147986689906324	1.61568575016529	0.10807140854136	0.471440199563534	-4.86183
MYH15	0.133818809112237	1.61557883437774	0.108094557932283	0.471440199563534	-4.86199
ATP2C1	-0.23677	-1.61426	0.108381034158402	0.472210718318426	-4.864
PGRMC1	-0.210152	-1.61405	0.108425569412876	0.472210718318426	-4.86431
CTAGE15	-0.171168	-1.61338	0.108571665774275	0.472510684831286	-4.86533
OR6J1	0.183057317621089	1.61188327364826	0.108897157514712	0.473590409973365	-4.8676
TXN	0.402570994809624	1.61077536828284	0.109138696261754	0.474303751722779	-4.86928
PIBF1	0.147862333929592	1.60841144517961	0.109655493519191	0.475953634400421	-4.87286
PSME2	0.154396110879168	1.60832739200813	0.109673904968883	0.475953634400421	-4.87299
CCL21	0.182456160004049	1.60677085289888	0.11001530331002	0.476012363446307	-4.87535
ABCC4	-0.165624	-1.60666	0.110040472666473	0.476012363446307	-4.87552
BTF3	0.23876542675528	1.60617399954648	0.110146436703621	0.476012363446307	-4.87625
TRIOBP	-0.112155	-1.60587	0.110213380672395	0.476012363446307	-4.87671
IGLV2-14	0.790431177349242	1.60563075394861	0.110265900351922	0.476012363446307	-4.87707
PACS1	-0.0801572	-1.60562	0.110267559214512	0.476012363446307	-4.87708
GNG5	-0.120525	-1.6055	0.110294211631106	0.476012363446307	-4.87726
GBP7	-0.112055	-1.60543	0.110309777964841	0.476012363446307	-4.87737
ATP6V0D1	-0.192516	-1.60486	0.110434564142057	0.476040097838347	-4.87823
MAP1A	0.218601235599623	1.60360475831314	0.110712342645117	0.476040097838347	-4.88013
GP1BA	-0.181218	-1.6031	0.110824029272742	0.476040097838347	-4.88089
NMT2	0.311301256445089	1.6030406799042	0.11083689726774	0.476040097838347	-4.88098
CAND1	0.102068276179868	1.60297569179449	0.11085125451605	0.476040097838347	-4.88108
CCT7	0.0774543782424613	1.60236	0.11098657494041	0.476040097838347	-4.882
CARS1	0.126890022728962	1.60196451472456	0.111074835870248	0.476040097838347	-4.8826
SERPINB4	0.289554367518914	1.6014891345463	0.111180071243193	0.476040097838347	-4.88332
CIDEB	0.13910551806998	1.60142868929517	0.111193457756257	0.476040097838347	-4.88341
TGM3	0.520196873838236	1.60125694176814	0.1112315008443	0.476040097838347	-4.88367
HMCN1	0.204817289682188	1.60087342742274	0.111316488949927	0.476040097838347	-4.88425
TXNDC12	0.164715837228686	1.60071206707628	0.111352262414536	0.476040097838347	-4.88449
FANCG	0.162271137048134	1.60023954799847	0.111457072193649	0.476040097838347	-4.8852
SERPINB7	0.39316472769013	1.59969481361578	0.111577997567013	0.476040097838347	-4.88602
HSPB6	0.280311601376248	1.59888462122066	0.111758045063269	0.476040097838347	-4.88724
NOSIP	0.208142243752768	1.59863814464962	0.111812864938773	0.476040097838347	-4.88761
CHST3	0.204725758033756	1.59843874560904	0.111857229767724	0.476040097838347	-4.88791
B3GLCT	0.163256920617915	1.59835050535831	0.111876867050502	0.476040097838347	-4.88805
LIPE	0.190136205601138	1.59806668842534	0.111940047235996	0.476040097838347	-4.88847
CPN1	0.188363813866948	1.59788831095103	0.111979770187311	0.476040097838347	-4.88874
PRKCD	-0.0687818	-1.59754	0.11205792151375	0.476040097838347	-4.88927
APCS	0.195747464025157	1.59738683465368	0.112091504255442	0.476040097838347	-4.88949
KCTD12	0.256817568107871	1.59682792936396	0.112216138626935	0.476040097838347	-4.89033
CSNK2A2	-0.109138	-1.59664	0.112258081672408	0.476040097838347	-4.89062
GP5	-0.16184	-1.5965	0.112288211675297	0.476040097838347	-4.89082
RTL9	0.674207326846427	1.59609744899052	0.112379200006364	0.476040097838347	-4.89143
STIM1	-0.219091	-1.5957	0.112468153172592	0.476040097838347	-4.89203
CYLD	-0.111514	-1.59558	0.112494522221646	0.476040097838347	-4.89221
TAGLN	0.204223681299596	1.59478492683636	0.112672661226411	0.476112593528119	-4.8934
CHCHD3	-0.218812	-1.59425	0.112793431392741	0.476112593528119	-4.89421
BLOC1S4	0.146719249527984	1.59412662887641	0.112820076619669	0.476112593528119	-4.89439
FKBP15	-0.19873	-1.59404	0.112838784025492	0.476112593528119	-4.89452
LGALS3	0.426504324058859	1.59376689393491	0.112900698350923	0.476112593528119	-4.89493
PKP3	0.280367843005038	1.59219473802084	0.113253578724052	0.476936623008845	-4.89729
PDLIM5	-0.121282	-1.5919	0.113320143210211	0.476936623008845	-4.89773
CCDC88C	0.160222442719843	1.59162715086796	0.11338119248908	0.476936623008845	-4.89814
INSR	0.232305487187575	1.59140108859437	0.113432051142053	0.476936623008845	-4.89848
NEXN	-0.174364	-1.59111	0.113498041658445	0.476936623008845	-4.89892
IGLV3-19	0.601667901826151	1.59081601956493	0.113563762007499	0.476936623008845	-4.89935
YWHAZ	-0.120593	-1.59012	0.113721274806631	0.476993604917722	-4.9004
SLC16A1	0.196926363355847	1.58982859602334	0.113786326664394	0.476993604917722	-4.90083
NFKB2	0.165140391646979	1.58971838955077	0.113811188622303	0.476993604917722	-4.901
GAS7	0.321622740118258	1.58869561783248	0.114042126119239	0.477634339304328	-4.90253
AGL	0.136026437159941	1.58834868784359	0.114120545938017	0.477635855399951	-4.90305
R3HCC1	0.189586736480116	1.58739179679178	0.114337062975327	0.478082934629825	-4.90448
PHGDH	0.50396121753263	1.58718619451324	0.114383627438808	0.478082934629825	-4.90478
PKP1	0.923570966727765	1.58642002016699	0.114557281987466	0.478171561680104	-4.90593
ST3GAL1	0.15677561880432	1.58618601635783	0.114610361011394	0.478171561680104	-4.90628
ROGDI	0.192044261398061	1.58578895571009	0.114700470855997	0.478171561680104	-4.90687
MCM3	0.162778307104705	1.58571432766515	0.114717413392122	0.478171561680104	-4.90698
FAM151A	0.278926816323494	1.58467419908227	0.114953756934325	0.478701510870971	-4.90853
HIP1	1.12068653875616	1.58446641657928	0.115001016666176	0.478701510870971	-4.90884
MYL1	0.319776219617113	1.58370012597113	0.115175441328434	0.479101648870624	-4.90999
PCDHB16	0.151403400138947	1.58258392542228	0.115429888811968	0.479763199841117	-4.91165
PFN1	-0.125271	-1.58207	0.115547026971091	0.479763199841117	-4.91241
NCCRP1	0.545197475373123	1.58168862599257	0.115634302183777	0.479763199841117	-4.91298
AZGP1	0.272004972394585	1.58152260656248	0.115672239026691	0.479763199841117	-4.91323
PDP1	-0.165222	-1.58052	0.11590044964133	0.479763199841117	-4.91472
SCP2	0.103685627885509	1.58042574081054	0.115923130287679	0.479763199841117	-4.91486
FKBP1A	0.154184002355578	1.58033005252981	0.115945037970725	0.479763199841117	-4.91501
STRIP2	-0.14169	-1.58026	0.115961721288611	0.479763199841117	-4.91511
FABP5	0.813917165862269	1.57902111433446	0.116245047125001	0.479894838734535	-4.91695
RBBP5	0.206277959998794	1.5788684097643	0.116280087128954	0.479894838734535	-4.91718
ENTPD8	0.137981488298361	1.57883392169046	0.116288002014857	0.479894838734535	-4.91723
ASCC3	0.102145041645735	1.57875007093108	0.116307247237018	0.479894838734535	-4.91736
VPS36	0.150325750048045	1.57689503248029	0.11673365738461	0.480712859197343	-4.92011
ATP5F1B	-0.242864	-1.57689	0.116735635638369	0.480712859197343	-4.92012
MIEF1	0.193458945021062	1.57614647284893	0.116906076218409	0.480712859197343	-4.92122
GSDMA	0.501058449088338	1.5758611725769	0.116971843699659	0.480712859197343	-4.92165
METRN	0.193868212354259	1.57584926154413	0.116974590070943	0.480712859197343	-4.92166
AKR1C1	0.378156206182798	1.57583938794953	0.116976866701233	0.480712859197343	-4.92168
PRPF4	0.294950139711094	1.57472406620955	0.117234261031496	0.481098306436921	-4.92333
STING1	-0.209289	-1.57438	0.117314798029356	0.481098306436921	-4.92385
CTDSP1	-0.143254	-1.57414	0.11736985759389	0.481098306436921	-4.9242
WIPF1	-0.0970625	-1.57387	0.117431454772279	0.481098306436921	-4.9246
AMH	0.258409699806492	1.5737311668457	0.117463779999471	0.481098306436921	-4.9248
CSGALNACT1	0.217663312566898	1.57282507896099	0.117673542042113	0.481342654379758	-4.92615
RNF113A	0.138420936516924	1.57199632448785	0.117865660798678	0.481342654379758	-4.92737
NTN4	0.170945347738788	1.57179216485886	0.117913026422427	0.481342654379758	-4.92768
TBC1D23	-0.118651	-1.57179	0.117913297107725	0.481342654379758	-4.92768
PPM1H	0.153031962096036	1.57177608574719	0.117916757462863	0.481342654379758	-4.9277
GTPBP10	0.140360317458662	1.57087798631317	0.118125303328171	0.481872487376717	-4.92903
HS6ST2	0.150879811595858	1.57053149231685	0.118205840007753	0.48187977015819	-4.92954
ALDH3A2	0.243109401427063	1.56926405391516	0.118500804964368	0.482760602914093	-4.93141
PACS2	0.142791704060498	1.56802711650714	0.118789232841182	0.483474821535676	-4.93324
SPCS3	-0.161324	-1.56783	0.118834144727841	0.483474821535676	-4.93353
TMEM128	0.141552785997841	1.56737184000072	0.118942254466997	0.483499773233991	-4.93421
NAPRT	0.119591092356849	1.56713196348112	0.118998309934694	0.483499773233991	-4.93456
KRT78	0.792261945435857	1.56652809674513	0.119139516851497	0.48375229171487	-4.93545
TMEM109	-0.218257	-1.56521	0.119448162479547	0.484398465644149	-4.9374
GAS2L1	-0.115651	-1.56517	0.11945698392826	0.484398465644149	-4.93745
SERPINB1	-0.156939	-1.56441	0.119635147151252	0.484799645972523	-4.93857
FIG4	0.185959188846155	1.56380840453627	0.119777126958993	0.484917503190042	-4.93946
UFC1	-0.108161	-1.56354	0.119840574439497	0.484917503190042	-4.93986
SLMAP	-0.183503	-1.56236	0.120117487857483	0.484917503190042	-4.94159
VEGFD	0.183040903270189	1.56229048913245	0.120134161074212	0.484917503190042	-4.9417
ERBIN	-0.117394	-1.562	0.120202319846437	0.484917503190042	-4.94212
YIF1B	-0.234245	-1.56147	0.120327359857126	0.484917503190042	-4.9429
ALDOA	-0.140533	-1.56132	0.120361875265708	0.484917503190042	-4.94312
TGM2	0.209099676033291	1.56116756401237	0.120398828909847	0.484917503190042	-4.94335
CPSF3	0.166466469398181	1.56050888789731	0.12055428977976	0.484917503190042	-4.94432
SNAP29	-0.175152	-1.56042	0.120575750032604	0.484917503190042	-4.94445
LCN1	0.371437386352973	1.56013689422574	0.120642157831895	0.484917503190042	-4.94486
KAZN	0.115448112147242	1.55998944371271	0.120677000885515	0.484917503190042	-4.94508
IGHV2-26	0.655271109559429	1.55954966444359	0.120780969412395	0.484917503190042	-4.94573
S100A14	0.213055547138612	1.55895109707522	0.120922590785994	0.484917503190042	-4.94661
PAWR	0.155993842040295	1.55869605476943	0.120982973759806	0.484917503190042	-4.94698
PHB2	-0.211699	-1.55839	0.121056278087496	0.484917503190042	-4.94744
RABEP2	0.107731546612258	1.55822318758692	0.1210949912178	0.484917503190042	-4.94768
NOCT	0.164160436989446	1.55706566590562	0.121369541949744	0.484917503190042	-4.94937
UBL4A	-0.116435	-1.55682	0.121428878399515	0.484917503190042	-4.94974
MYG1	0.128734601447102	1.55677955064453	0.121437480846432	0.484917503190042	-4.94979
PPP1R12C	-0.138826	-1.55649	0.121506679097762	0.484917503190042	-4.95022
DMBT1	0.192869605731176	1.55643524588541	0.121519276795192	0.484917503190042	-4.9503
ERP44	-0.112728	-1.55636	0.121536810228959	0.484917503190042	-4.95041
RBP1	0.176491193312409	1.55623790190889	0.121566179096834	0.484917503190042	-4.95059
ZNF280C	0.109420014709328	1.55585378243241	0.121657512877177	0.484965681625697	-4.95115
EEF1B2	-0.123294	-1.55302	0.122331951532095	0.487336726188079	-4.95529
CMIP	-0.133551	-1.55243	0.122474173465254	0.487585860399406	-4.95616
GGT3P	0.255678650495616	1.55175934455647	0.122634433311946	0.487906435263846	-4.95714
SCCPDH	-0.21907	-1.55044	0.122951308909414	0.48859229000548	-4.95908
ATP6V1H	0.102378917587109	1.55000910527866	0.123053917477296	0.48859229000548	-4.9597
PFDN5	-0.160481	-1.54977	0.123112094913364	0.48859229000548	-4.96005
ZC3H12C	0.123604090877103	1.54929510126549	0.123225368996946	0.48859229000548	-4.96074
ITGA6	-0.104709	-1.54912	0.123266528720003	0.48859229000548	-4.96099
RASAL2	0.16340517602499	1.54904315884892	0.123285912039297	0.48859229000548	-4.96111
DIMT1	0.182579317515573	1.5485660137015	0.123400636665616	0.488730417965633	-4.96181
PEAR1	-0.133615	-1.54812	0.123508077126217	0.488839536827503	-4.96246
TMEM87B	-0.158003	-1.54588	0.124048885016287	0.490440014646885	-4.96573
TNRC18	0.187274500902531	1.54571478855793	0.124087938206929	0.490440014646885	-4.96596
AAMDC	0.119614713750393	1.54534340069081	0.124177684480688	0.490440014646885	-4.9665
EPHX1	0.303960347740264	1.54511439950904	0.124233048325326	0.490440014646885	-4.96684
PSMB5	0.28095799602024	1.54468865293538	0.124336029427446	0.490530086438778	-4.96746
BCL2L13	0.185429093155042	1.54411661932076	0.124474500747035	0.490737180260144	-4.96829
PRKAA1	-0.0904076	-1.54381	0.124548919912405	0.490737180260144	-4.96874
GLTPD2	0.161623998846979	1.54199631102058	0.12498881962284	0.491455849983576	-4.97137
DSG1	0.822162870368847	1.54176649521788	0.125044665858338	0.491455849983576	-4.97171
RAE1	-0.16708	-1.54117	0.125190812748899	0.491455849983576	-4.97258
LDHAL6B	0.178403527587446	1.54115264191007	0.125193931116503	0.491455849983576	-4.9726
COQ8A	0.153679719664589	1.54106313931919	0.125215706369212	0.491455849983576	-4.97273
EPN1	0.108060338938362	1.54097248067476	0.12523776591731	0.491455849983576	-4.97286
NECAP2	-0.110995	-1.54074	0.125293532599179	0.491455849983576	-4.97319
MMP8	0.379845564455842	1.5398339631092	0.12551505643546	0.492009372407802	-4.97451
UNC13D	-0.132275	-1.53868	0.125795933179711	0.492794695983772	-4.97618
PPP1R14A	-0.148101	-1.53822	0.125908335551693	0.492919453129117	-4.97685
IMPDH1	0.147836494009105	1.53778545181102	0.126015195171936	0.493022365253886	-4.97748
NAMPT	0.222723304950815	1.53651666804111	0.126325750166837	0.493921575252956	-4.97932
REPS2	-0.113059	-1.536	0.126453292806586	0.494104533003512	-4.98007
HACE1	0.112313076920134	1.53516805756876	0.126656503039122	0.49440003066564	-4.98127
ACTN2	-0.157423	-1.53503	0.126690512842576	0.49440003066564	-4.98147
GMPR2	-0.0730553	-1.53441	0.126843373223202	0.494643516548831	-4.98237
SNN	-0.146475	-1.53391	0.126965242569536	0.494643516548831	-4.98309
OVOL1	0.709650726368179	1.53278800716791	0.127241880572724	0.494643516548831	-4.98471
IGFALS	-0.205804	-1.53254	0.127302209953795	0.494643516548831	-4.98506
RDX	0.122009025712356	1.53244133885469	0.127327321203962	0.494643516548831	-4.98521
VPS33A	-0.154243	-1.5324	0.127338702153403	0.494643516548831	-4.98528
SART1	0.166686561560669	1.53172521807671	0.127503960520893	0.494643516548831	-4.98625
ADAMTS20	0.184199812258772	1.53165158641204	0.127522133507354	0.494643516548831	-4.98635
NAE1	-0.108483	-1.53155	0.12754821797862	0.494643516548831	-4.9865
TBC1D20	0.147628323483247	1.53149300628924	0.127561279476067	0.494643516548831	-4.98658
QPCT	0.267105232945494	1.53047448477049	0.127812929390207	0.494979607440886	-4.98805
PIK3R1	0.0894108307929875	1.53035081554843	0.127843511312894	0.494979607440886	-4.98823
FAM50A	0.37883030951655	1.52935029327314	0.12809113972879	0.494979607440886	-4.98967
SRSF5	0.341730598532143	1.52905184422788	0.128165078438682	0.494979607440886	-4.9901
C1RL	0.121652315072241	1.52900701496125	0.12817618747481	0.494979607440886	-4.99017
VEGFC	0.143739310453801	1.52894150851836	0.128192421832217	0.494979607440886	-4.99026
ARG1	0.596866047308587	1.52885365065995	0.128214198037883	0.494979607440886	-4.99039
LASP1	-0.0834415	-1.52826	0.128360525981497	0.495232067137946	-4.99124
IGLC3	0.304044168008257	1.52765056365174	0.128512683886836	0.495353226581204	-4.99212
RASGRP4	0.167743022862049	1.52748486566313	0.128553836216858	0.495353226581204	-4.99236
LCN2	0.373205481982535	1.52646690284381	0.128806881683955	0.496015927642618	-4.99382
ZNF512	0.195276859790213	1.52450850399363	0.129294799239196	0.496778616274654	-4.99664
DSC1	0.72136651850903	1.52424569732253	0.12936038526115	0.496778616274654	-4.99702
RHBDD1	-0.173865	-1.5239	0.129446998695079	0.496778616274654	-4.99751
POF1B	0.743996599027153	1.5238193139405	0.129466848942899	0.496778616274654	-4.99763
ARHGAP31	0.370749731709008	1.52374175140319	0.129486222914522	0.496778616274654	-4.99774
CD9	-0.122083	-1.52372	0.12949205637491	0.496778616274654	-4.99777
CYCS	-0.152804	-1.52263	0.12976338183143	0.496978524667789	-4.99933
PXDNL	0.259579387197903	1.52251675506389	0.129792510210285	0.496978524667789	-4.9995
KMT2D	0.138739643116933	1.52241653078082	0.12981759450392	0.496978524667789	-4.99964
HRNR	0.60554789142945	1.52198356612664	0.129926001231522	0.496978524667789	-5.00026
VTI1B	-0.146196	-1.52133	0.130090557764978	0.496978524667789	-5.00121
NUDT3	0.185386876120294	1.52091550018548	0.130193729366412	0.496978524667789	-5.0018
FTCD	0.237626965486407	1.52081699112861	0.130218444012394	0.496978524667789	-5.00194
RRAGC	-0.123358	-1.5204	0.130323245907589	0.496978524667789	-5.00254
SORD	0.224839688584117	1.52013089957365	0.130390677410018	0.496978524667789	-5.00292
IDH1	0.136654859118124	1.51988045475109	0.130453592393657	0.496978524667789	-5.00328
VAPA	-0.207686	-1.51986	0.13045766618288	0.496978524667789	-5.0033
SPART	-0.0992173	-1.51962	0.130518792145961	0.496978524667789	-5.00365
PCDH9	0.188243069868728	1.51881026513624	0.13072270570502	0.496995492232744	-5.00481
CDC5L	0.312903951870102	1.51875120746472	0.130737569178944	0.496995492232744	-5.0049
KHSRP	0.180674563843205	1.51803435236161	0.130918090816929	0.496995492232744	-5.00592
PLXNA4	-0.142563	-1.5178	0.130976652615565	0.496995492232744	-5.00625
SERPINB3	0.337434582371762	1.51759968159811	0.131027646510248	0.496995492232744	-5.00654
CTSA	-0.149335	-1.51694	0.131195178595667	0.496995492232744	-5.00749
KLK5	0.401175684533361	1.51689951140738	0.13120427029939	0.496995492232744	-5.00755
SRSF6	0.464209159822887	1.51677837097645	0.131234847881292	0.496995492232744	-5.00772
PAG1	0.166767954157878	1.51670154236523	0.131254243413648	0.496995492232744	-5.00783
PTGES2	0.154407592236001	1.51548778614691	0.131560956210634	0.497831534332184	-5.00956
RTN3	-0.213442	-1.51498	0.131690051048489	0.497831534332184	-5.01029
WASF3	-0.131312	-1.51455	0.131797941214121	0.497831534332184	-5.0109
CLTCL1	-0.12269	-1.51454	0.131800471583288	0.497831534332184	-5.01091
OIT3	0.324810159431395	1.51369217182345	0.132015730709254	0.497961553001552	-5.01213
C9orf72	-0.158869	-1.51316	0.132150522339141	0.497961553001552	-5.01289
MRE11	0.113776837666779	1.51288582636062	0.132220352987518	0.497961553001552	-5.01328
SH3GLB1	-0.0983037	-1.51284	0.132231743170876	0.497961553001552	-5.01334
ORAI1	-0.180982	-1.51245	0.132330178280939	0.497961553001552	-5.01389
NEU2	0.260207040279679	1.51228769276373	0.13237229847986	0.497961553001552	-5.01413
C9orf78	-0.140399	-1.51216	0.132404550863462	0.497961553001552	-5.01431
QSOX2	-0.160619	-1.51139	0.13260127301129	0.498139016105828	-5.01541
MBNL1	-0.103388	-1.51134	0.132614554214151	0.498139016105828	-5.01549
ASH1L	-0.149206	-1.51063	0.13279477581634	0.498509959030787	-5.0165
BANK1	-0.147854	-1.51006	0.132940347542245	0.498643265568627	-5.01731
SLC25A11	-0.224228	-1.50984	0.13299675180532	0.498643265568627	-5.01762
SETDB1	0.159131775200027	1.50940790566436	0.133105769744808	0.498643265568627	-5.01823
CIAPIN1	-0.115962	-1.50917	0.133165806119571	0.498643265568627	-5.01857
HADHA	-0.224147	-1.50889	0.133237741331052	0.498643265568627	-5.01897
CFAP54	0.135898329462522	1.50834883588535	0.1333763079863	0.498856741178588	-5.01974
ABCB10	0.171137376451308	1.50788883971324	0.133493947192955	0.498991730527606	-5.02039
ANO6	-0.190716	-1.50682	0.133767391667046	0.499419327982714	-5.02191
PSD3	0.126527457717119	1.50680449804087	0.133771576820341	0.499419327982714	-5.02193
EPHX2	0.180029122328355	1.50251171660918	0.134875106355911	0.502992740729072	-5.02802
WDR87	0.68680704158782	1.50244181569279	0.134893134096488	0.502992740729072	-5.02812
JUP	0.819295663117159	1.50130920226422	0.135185501851812	0.503775935341801	-5.02973
TMEM132A	0.173392220158649	1.50095350193489	0.135277422617114	0.503811654895994	-5.03023
CRACD	-0.133619	-1.49944	0.135670260820019	0.504967351555776	-5.03238
SACM1L	-0.207931	-1.49847	0.135921164817585	0.505133860528589	-5.03375
ZC3H7A	-0.0830564	-1.49843	0.135931566271974	0.505133860528589	-5.0338
RCC1	0.30073634562933	1.49823354480571	0.135981930967321	0.505133860528589	-5.03408
CSMD1	0.170447677260527	1.49781094209609	0.136091647321245	0.505133860528589	-5.03467
ABLIM1	-0.111236	-1.49767	0.13612775551751	0.505133860528589	-5.03487
AGT	0.331882316479196	1.49697859700512	0.136307942893964	0.505495940950402	-5.03585
SYNJ2	0.144620350260039	1.49623221414129	0.136502127704274	0.505909460582952	-5.0369
DDX39B	0.26211848276791	1.49297308007541	0.13735257477306	0.508683794548944	-5.0415
DLD	0.199142422992045	1.49211986706569	0.13757589406436	0.508683794548944	-5.0427
SRP54	0.229313910158128	1.49211654270986	0.137576764730772	0.508683794548944	-5.0427
KPRP	0.54055623020684	1.49175247378791	0.137672142257553	0.508683794548944	-5.04321
RFC4	0.159728550152833	1.49157238781775	0.137719339574319	0.508683794548944	-5.04347
RAD18	0.177003897987555	1.49141244254514	0.13776126892769	0.508683794548944	-5.04369
ACP1	-0.0892012	-1.49114	0.137832608491935	0.508683794548944	-5.04408
SORT1	-0.152865	-1.49006	0.138116075060659	0.508827498788178	-5.04559
TST	0.302607100913439	1.48997895622019	0.138137498142436	0.508827498788178	-5.04571
ATE1	-0.0934211	-1.48935	0.138302305497845	0.508827498788178	-5.04659
TFAM	-0.193281	-1.48927	0.138323231377649	0.508827498788178	-5.0467
DCLK2	0.159820882128783	1.48906333361428	0.138378228026002	0.508827498788178	-5.04699
ACLY	-0.108474	-1.48905	0.13838160001041	0.508827498788178	-5.04701
GEMIN4	0.130323811879511	1.48868126761484	0.138478774874136	0.508827498788178	-5.04753
TSPAN9	-0.128706	-1.48846	0.138536789178151	0.508827498788178	-5.04784
PES1	0.168347732006685	1.48797841135043	0.138663891210197	0.508851014986821	-5.04852
RCSD1	0.177303731889655	1.48780531553092	0.138709510213763	0.508851014986821	-5.04876
PUS1	0.186882282665228	1.48710667355247	0.138893754263501	0.509221619136226	-5.04974
N4BP1	0.123913328089978	1.48636454256191	0.139089675380031	0.50923462633086	-5.05078
PCNX3	0.164315365216255	1.48615565293917	0.13914486053844	0.50923462633086	-5.05107
PHKG2	0.164240593344505	1.48614767816286	0.139146967678574	0.50923462633086	-5.05109
PRKCQ	-0.0945445	-1.48499	0.139452349410292	0.50957294815595	-5.0527
VKORC1	-0.169122	-1.48491	0.139473373264806	0.50957294815595	-5.05281
DNAAF5	0.192840602427022	1.48485352500835	0.139489244674165	0.50957294815595	-5.0529
PGK1	0.13756958576688	1.4843848970272	0.139613348331645	0.509722003843279	-5.05355
EPB41L2	0.182266416038508	1.48368954733665	0.139797651206189	0.509742342901233	-5.05453
DDX21	0.32293330646806	1.48348254629359	0.139852553440854	0.509742342901233	-5.05482
EEFSEC	0.0991315742984532	1.48338639854879	0.139878060098012	0.509742342901233	-5.05495
COX6B1	-0.184957	-1.48253	0.14010647252618	0.509742342901233	-5.05616
PARG	0.141416143827779	1.4824659808195	0.140122416933592	0.509742342901233	-5.05624
TMOD3	-0.197213	-1.48227	0.140174571850352	0.509742342901233	-5.05651
MAEA	0.124425792226366	1.48200274923093	0.140245523134784	0.509742342901233	-5.05689
NAA30	0.160401363901059	1.4818529238379	0.140285357974453	0.509742342901233	-5.0571
RPL32	0.22607413169639	1.48062242303412	0.140612849819977	0.510629096764654	-5.05882
ASAP2	-0.101488	-1.47962	0.140880199920776	0.510817578813005	-5.06022
IL22	0.227213760569559	1.47952082247888	0.140906538496538	0.510817578813005	-5.06035
FER	-0.0815704	-1.47949	0.140915194155312	0.510817578813005	-5.0604
GLTP	0.120117280789129	1.47789833443514	0.141339963015671	0.512054016396029	-5.06262
CCL19	0.276705505228075	1.47659780092601	0.141688127900776	0.51301162995553	-5.06443
ATP5PB	-0.245509	-1.47583	0.141895310707534	0.513367186081236	-5.06551
NEDD8	0.124466006087677	1.47529359278117	0.142037943859283	0.513367186081236	-5.06625
CD27	0.150330531122856	1.47490580800666	0.142142084858354	0.513367186081236	-5.06679
SIGIRR	0.176882836012496	1.4745287156738	0.142243411100459	0.513367186081236	-5.06731
WDR77	0.158965368357148	1.47449296855581	0.142253019399943	0.513367186081236	-5.06736
IGHMBP2	0.271761005055461	1.47405339563189	0.142371211254142	0.513367186081236	-5.06797
DDT	0.215915871037571	1.47393804955515	0.142402237970989	0.513367186081236	-5.06813
TUBA4B	-0.130128	-1.47372	0.142459972502001	0.513367186081236	-5.06843
RPL10A	0.331911955014863	1.47342092131488	0.142541403685573	0.513367186081236	-5.06885
NDUFAB1	0.161327904365042	1.47091224054049	0.143218017001243	0.515500615312123	-5.07233
GPSM3	-0.129999	-1.47039	0.143357921681459	0.515700836430832	-5.07305
MT-ATP8	0.187837029981807	1.46806569216647	0.143988764698838	0.517665835013036	-5.07628
RBM22	0.150515713093654	1.46698681968827	0.144281723620865	0.518414484342966	-5.07778
SLC25A3	-0.210262	-1.46571	0.144628104648266	0.518967456073263	-5.07954
ZFP64	-0.115647	-1.46554	0.144675314285811	0.518967456073263	-5.07978
PHB1	-0.212083	-1.46549	0.144690060477363	0.518967456073263	-5.07985
H3-7	0.261112571039689	1.46516664838763	0.144777020902866	0.518975155773073	-5.08029
PLIN1	0.275188659855438	1.46335235326955	0.145272026395248	0.520444689410141	-5.0828
RNASEH2A	0.160905525635225	1.46257398051232	0.14548479523729	0.520696917385679	-5.08387
DAZAP1	-0.0737079	-1.4624	0.145532871671124	0.520696917385679	-5.08412
ORM1	0.190561285845938	1.46216123859341	0.145597716235806	0.520696917385679	-5.08444
FCRL5	0.193183258375231	1.46181620256386	0.145692165709213	0.520730351620723	-5.08492
STK38L	-0.0922711	-1.46058	0.146030867537782	0.521636239616864	-5.08662
PARVG	0.162264575225604	1.45960798412302	0.146297760237106	0.522284711138187	-5.08796
PANX1	-0.188438	-1.45855	0.146588968097948	0.522578071753799	-5.08942
CDS2	-0.203315	-1.45849	0.146605511479671	0.522578071753799	-5.08951
CD248	0.145799235731013	1.45837719533674	0.146636141395861	0.522578071753799	-5.08966
TREML1	-0.232184	-1.45783	0.146787560792146	0.522813204008814	-5.09042
CMTM6	-0.260762	-1.45728	0.146937140967913	0.523041515754892	-5.09116
DSP	0.82098498074672	1.4567352091581	0.147088513409987	0.523107620317693	-5.09192
MEN1	0.318382742617463	1.45639270614092	0.147183009589589	0.523107620317693	-5.09239
KRT17	0.756978184299419	1.45620427114817	0.147235018552219	0.523107620317693	-5.09265
SLC25A1	-0.202046	-1.45589	0.147322027552978	0.523107620317693	-5.09308
DDAH2	0.400978877670916	1.45566782842178	0.147383156958278	0.523107620317693	-5.09338
REEP5	0.156172140904257	1.4549887710527	0.14757084318751	0.523151121332625	-5.09432
ALOX12B	0.255476961465113	1.45488160886862	0.147600478823918	0.523151121332625	-5.09446
NDUFS3	-0.17246	-1.4547	0.147651901706397	0.523151121332625	-5.09472
DR1	0.24114933305312	1.45412527503274	0.147809773022452	0.52324914331259	-5.0955
SPRR3	0.311763999678015	1.45387248575177	0.14787977637638	0.52324914331259	-5.09585
SDHA	-0.212615	-1.4534	0.148010378758315	0.52324914331259	-5.0965
DNPH1	0.138851349311837	1.45336057181247	0.148021615799002	0.52324914331259	-5.09655
TRDMT1	0.213400645636937	1.45253491449222	0.148250607183136	0.523756042351968	-5.09768
SEMG2	0.294061536555539	1.45154504471853	0.148525501778776	0.524424434728409	-5.09904
FNTB	0.127383871298034	1.45100915340141	0.148674486803178	0.52455363859872	-5.09977
F8A1	-0.122693	-1.45071	0.148757485317999	0.52455363859872	-5.10018
RBP4	0.210217465033674	1.45035708381373	0.148855926231303	0.52455363859872	-5.10067
POLR3C	0.145167886717551	1.45018083884657	0.148904995954564	0.52455363859872	-5.10091
POGZ	0.177761037549941	1.44984905120095	0.148997405326436	0.524577170996815	-5.10136
OAS2	0.165996840395313	1.4494926395664	0.149096722172122	0.524624981582068	-5.10185
CPVL	0.167922586578386	1.44896308150282	0.149244381759852	0.524842742522147	-5.10257
KRT5	0.633877837553652	1.44824652661848	0.149444361967993	0.525244141804795	-5.10355
SURF4	-0.212156	-1.44748	0.149659462678102	0.525698192954824	-5.10461
SUCLA2	-0.203641	-1.44688	0.149826338547262	0.52595376237974	-5.10542
FPGT	-0.109247	-1.44638	0.149966647505924	0.52595376237974	-5.10611
FANCM	0.185254973584544	1.44629488836428	0.149990082587457	0.52595376237974	-5.10622
CNPY2	0.208240331282619	1.44559420841468	0.150186381722138	0.526021413349902	-5.10718
MLEC	-0.203115	-1.44517	0.150306206870017	0.526021413349902	-5.10776
CARD16	0.172591889925837	1.44500866512699	0.150350576306853	0.526021413349902	-5.10797
MRPL14	-0.228959	-1.44484	0.150397589258166	0.526021413349902	-5.1082
PSMA7	0.15066228697817	1.4446928187691	0.150439201399302	0.526021413349902	-5.10841
TXNL1	-0.137062	-1.44399	0.15063576584315	0.526314130493697	-5.10936
CHMP7	0.123204860027046	1.44378219615097	0.150694943066671	0.526314130493697	-5.10965
SLC18A2	-0.199797	-1.44331	0.150827829559174	0.526420782612198	-5.11029
F2RL3	-0.175389	-1.44306	0.150897540889328	0.526420782612198	-5.11063
CAMSAP1	0.127599470725908	1.44255546235077	0.151039990746755	0.526617494803072	-5.11132
MAPKAPK2	-0.0780217	-1.44196	0.151207618388539	0.526901718063479	-5.11213
SLC43A3	-0.144518	-1.44088	0.15151222001389	0.527378423483559	-5.1136
KRT10	0.277348862794389	1.44086384117908	0.151516794980241	0.527378423483559	-5.11362
TPD52	0.115196863232777	1.44026992891258	0.151684470577914	0.527661896228685	-5.11443
THBS4	0.152787540263414	1.43953685723017	0.151891630793128	0.527807234547507	-5.11542
LAT	-0.0850183	-1.43924	0.151974972570525	0.527807234547507	-5.11582
EFNB1	-0.133152	-1.43921	0.15198502161672	0.527807234547507	-5.11587
DGKD	0.167281021567075	1.43863744245364	0.152146095143519	0.528005946616736	-5.11665
EVPLL	0.245423345629013	1.43839472621716	0.152214821021723	0.528005946616736	-5.11698
ENPP2	0.24718027461198	1.4373215231977	0.152518987751865	0.528761295214541	-5.11843
DNMBP	0.835380455826532	1.43646673873011	0.152761584160577	0.529278518908185	-5.11959
SPRR1B	0.574050088251126	1.43599400936503	0.152895876671342	0.529278518908185	-5.12023
BORCS5	0.131326893060873	1.43569962527116	0.152979550808237	0.529278518908185	-5.12063
CFHR2	0.189440777902923	1.43550949286971	0.153033611690505	0.529278518908185	-5.12089
IGFBPL1	0.341142316150328	1.43517661360115	0.153128295503447	0.529278518908185	-5.12134
PRSS3	0.127057906182236	1.43493751752011	0.153196331472183	0.529278518908185	-5.12166
ODF2L	-0.12701	-1.43467	0.153273661628584	0.529278518908185	-5.12203
UHRF2	0.182580208406296	1.43398429173373	0.153467807217551	0.529399130196208	-5.12296
KHK	0.378933701522727	1.43364108381196	0.153565642098759	0.529399130196208	-5.12342
TMEM14C	0.16981904408842	1.43363231902715	0.153568141215602	0.529399130196208	-5.12343
AKR7A2	-0.128534	-1.43253	0.153882359448625	0.530183647221925	-5.12492
PRMT5	0.127532904656095	1.43218369764921	0.153981617835533	0.530227079085889	-5.12539
TXNDC16	0.238293841907444	1.43142988588855	0.154197114059975	0.530398369375243	-5.12641
SPHK1	0.155681850747179	1.43140328490077	0.154204722849903	0.530398369375243	-5.12645
SAA4	0.150022459361801	1.43096778359025	0.154329332025217	0.530528754304664	-5.12704
TGFB2	0.136992665719257	1.43045974645834	0.154474793289418	0.53066122614053	-5.12772
ATG4A	0.18861930164453	1.43007223582854	0.15458581603425	0.53066122614053	-5.12824
CCZ1B	-0.102541	-1.42992	0.154628038275628	0.53066122614053	-5.12844
FECH	0.167676551713988	1.42957855678795	0.154727344877434	0.530704385260661	-5.12891
INPP5K	-0.164483	-1.42868	0.154984635152778	0.531143472020518	-5.13012
EIF4E2	0.151808464333893	1.42852760073777	0.155028965685348	0.531143472020518	-5.13033
MYH7B	0.146317138695556	1.42795827597885	0.155192547990811	0.531183837209921	-5.1311
TAOK1	-0.0987581	-1.42788	0.15521436524454	0.531183837209921	-5.1312
NDUFB11	-0.210938	-1.42736	0.155364988882543	0.531272925353934	-5.13191
UPP1	0.207740426240096	1.42718463463283	0.15541504785537	0.531272925353934	-5.13214
UBASH3B	-0.0959853	-1.42689	0.155500867675911	0.531272925353934	-5.13254
RANGAP1	0.121252933269338	1.42642508921529	0.155633731361883	0.531430135158126	-5.13316
IGKV2D-24	0.312387156459687	1.42504853001313	0.156030662053554	0.532222034736421	-5.13502
HCFC1	0.218092845746538	1.42501755387435	0.156039602928116	0.532222034736421	-5.13506
FBLN5	0.194990656003487	1.42443224357132	0.1562086191559	0.532501693935908	-5.13585
SYNGR2	0.198736712290938	1.42296217364197	0.156633739615769	0.533653592822323	-5.13782
SEC11A	-0.210287	-1.42213	0.15687375038471	0.533668901107373	-5.13893
CDK5	-0.105364	-1.42181	0.156966380514565	0.533668901107373	-5.13936
RBMX	0.39411267899135	1.42178283845306	0.156975423835834	0.533668901107373	-5.13941
EIF5	0.0916494639450929	1.42174259665639	0.156987092987951	0.533668901107373	-5.13946
CD99	0.116168111407942	1.41825878518944	0.157999831889027	0.536813421059941	-5.14413
GUCY1B1	-0.111691	-1.41652	0.158506338374167	0.537972189957031	-5.14646
AGTRAP	0.127393216556215	1.41648724344959	0.158516727977206	0.537972189957031	-5.1465
RAB14	-0.0740196	-1.41565	0.158762568543822	0.538498847803871	-5.14763
DNAJA1	0.11857185614556	1.41535447920333	0.158847919641442	0.538498847803871	-5.14802
MYCT1	-0.154566	-1.41468	0.159044841335631	0.538867876042485	-5.14892
CARD6	-0.123924	-1.41414	0.159204339410754	0.539109769150195	-5.14964
S100A4	-0.12197	-1.41367	0.159340385386236	0.539272023328748	-5.15026
NUP214	0.153261246068531	1.41237221285749	0.15972238609246	0.540166185862236	-5.152
GKN2	0.227700985807005	1.41217228630069	0.159781140122675	0.540166185862236	-5.15227
CLCC1	-0.176994	-1.41103	0.160118035805292	0.540870558893897	-5.15379
FLG	0.480861466474045	1.41086313851604	0.160166277613293	0.540870558893897	-5.15401
KPLCE	0.483578640641379	1.41022398368852	0.160354567326349	0.541207720612207	-5.15486
STK26	-0.0760431	-1.4091	0.160686704227538	0.542029737137985	-5.15636
LORICRIN	0.519435381311073	1.40850603839424	0.160861496513547	0.542287846117781	-5.15715
IDH3A	-0.228466	-1.40824	0.160940468793903	0.542287846117781	-5.15751
SPTLC2	0.122316565953404	1.40771454154683	0.161095461160539	0.542323104032743	-5.1582
IGKV2-40	0.302683065927631	1.40754769796409	0.161144812824842	0.542323104032743	-5.15842
SHC1	0.132228510169079	1.4073043299911	0.161216820760837	0.542323104032743	-5.15875
RGS10	-0.0915527	-1.40624	0.161531379491811	0.542943334181835	-5.16016
SELENOF	-0.102788	-1.40608	0.161578658530009	0.542943334181835	-5.16037
COX7A2	0.177048482987135	1.40549071362884	0.16175420776602	0.543234905225181	-5.16116
KRT9	0.662294937552433	1.40477010260895	0.161968108196256	0.54347199442396	-5.16211
PTPN11	-0.091125	-1.40421	0.16213475792253	0.54347199442396	-5.16286
PIANP	0.17549430779984	1.40412487635358	0.162159814769505	0.54347199442396	-5.16297
AKR1B10	0.210936740762394	1.40405672990644	0.162180072204306	0.54347199442396	-5.16306
PROKR1	0.199102616047822	1.40308230237503	0.162469944535731	0.544145369794272	-5.16435
PSMB2	0.179386561058896	1.40208691018166	0.162766460528885	0.544840247251776	-5.16567
LOXL3	0.100034475460544	1.39985305827959	0.163433398768743	0.545899267636292	-5.16863
LRRC63	0.174851629153655	1.39953509231798	0.163528499373029	0.545899267636292	-5.16905
RAP2C	0.197635491697304	1.39927688164443	0.163605758702662	0.545899267636292	-5.16939
ADSS2	0.153757787700112	1.39872735159211	0.163770276243253	0.545899267636292	-5.17012
FGB	0.113554505147453	1.39872570623468	0.163770769016904	0.545899267636292	-5.17012
AGRN	-0.130851	-1.39847	0.163846186608197	0.545899267636292	-5.17045
C19orf53	0.19586138875294	1.39836589523426	0.163878557115282	0.545899267636292	-5.17059
RAB9A	0.170329478217159	1.39823765380441	0.16391698726524	0.545899267636292	-5.17076
NTF3	0.155135885298593	1.39820938174633	0.163925460483665	0.545899267636292	-5.1708
PHOSPHO1	0.170744115184015	1.39782676340462	0.164040165073927	0.545899267636292	-5.17131
PTK2	-0.0814402	-1.39775	0.164064185844606	0.545899267636292	-5.17141
SLC25A5	-0.200647	-1.3959	0.164619888579449	0.547450596857418	-5.17385
PSMA3	0.181450244253337	1.39543196704578	0.164759484238211	0.547453683393547	-5.17447
LAT2	0.242914879775393	1.39529813920342	0.164799752379623	0.547453683393547	-5.17464
KLC2	0.144775046904354	1.39465253841702	0.164994115544585	0.547657657113741	-5.17549
LRRC1	0.126803730416765	1.39449969132096	0.165040156842252	0.547657657113741	-5.17569
NDST3	0.107177518669452	1.39221537446719	0.165729412519323	0.549016329483569	-5.1787
STEAP3	-0.132438	-1.39214	0.165753415988296	0.549016329483569	-5.17881
ICAM1	0.161762561693127	1.39207852850922	0.165770772850874	0.549016329483569	-5.17888
CALCOCO1	-0.157451	-1.39195	0.165808494343134	0.549016329483569	-5.17905
P2RX1	-0.128137	-1.39141	0.165971761679021	0.549158904068447	-5.17975
P2RX3	0.416680106627611	1.39104648599988	0.166082949878339	0.549158904068447	-5.18024
STRN3	-0.132498	-1.39092	0.166120792846984	0.549158904068447	-5.1804
PSME1	0.124397477726792	1.39042120446863	0.166272304885011	0.549259316465351	-5.18106
ALG1	-0.179871	-1.39023	0.166330693481009	0.549259316465351	-5.18131
ETFA	0.226415151633176	1.38982495559167	0.166453020432655	0.549366791816298	-5.18184
RPN2	-0.207169	-1.38833	0.166907187384615	0.550568776068173	-5.18381
CTDSPL	-0.14002	-1.38777	0.167076955862631	0.550591984992747	-5.18454
LRPPRC	0.183508256594942	1.38743359086504	0.167179310649714	0.550591984992747	-5.18498
CAPN7	0.109940732314999	1.3874176327513	0.167184165405544	0.550591984992747	-5.185
PI4K2B	0.197201466944785	1.38691402651654	0.167337426735344	0.550747303398352	-5.18566
PDIA3	-0.107118	-1.38654	0.167450070987818	0.550747303398352	-5.18615
SYNJ2BP	0.131431439420115	1.38602062939301	0.167609574281851	0.550747303398352	-5.18683
NAPSA	0.161722379842642	1.38587499522641	0.167653969293044	0.550747303398352	-5.18702
PRUNE1	-0.127971	-1.38538	0.167806283290606	0.550747303398352	-5.18768
NCDN	0.189491737054439	1.38530886347616	0.16782663314035	0.550747303398352	-5.18776
SLC6A6	0.132467693643247	1.38492417601338	0.167944035381727	0.550747303398352	-5.18827
CADM4	0.18758155290248	1.38432989561683	0.16812552531549	0.550747303398352	-5.18904
PTGIR	-0.128175	-1.38412	0.168191060456361	0.550747303398352	-5.18933
ASPRV1	0.281769643206264	1.38380318879874	0.168286502825146	0.550747303398352	-5.18973
LRRC37A2	-0.105034	-1.38344	0.168398585931536	0.550747303398352	-5.19021
GEMIN2	0.227420824204376	1.38288417407107	0.168567661028197	0.550747303398352	-5.19093
TAGLN3	-0.135494	-1.38279	0.168595760517324	0.550747303398352	-5.19105
ACIN1	0.164731971194071	1.38263630690789	0.168643552993707	0.550747303398352	-5.19126
STX4	-0.123841	-1.38236	0.16872857098333	0.550747303398352	-5.19162
PSMD11	0.0990079441597975	1.38230291123894	0.168745672879291	0.550747303398352	-5.19169
HDAC6	-0.0790442	-1.38225	0.168761430604986	0.550747303398352	-5.19176
GP9	-0.154976	-1.38142	0.169015099381775	0.551281126395034	-5.19284
IGLV5-45	0.29652848951909	1.38021291797149	0.169386909836684	0.551997880377324	-5.19442
TNC	0.265396928211688	1.37985729813201	0.169496201942648	0.551997880377324	-5.19489
NHLRC3	0.114446043553802	1.37959822648645	0.169575855629656	0.551997880377324	-5.19522
HARS1	0.277127172036132	1.37922392328262	0.169690988215536	0.551997880377324	-5.19571
CKM	0.201323710846649	1.37894842850745	0.169775765918135	0.551997880377324	-5.19607
HMGN1	0.565625485257219	1.37894073573257	0.169778133667024	0.551997880377324	-5.19608
ARHGAP23	-0.101885	-1.37831	0.169971902500376	0.551997880377324	-5.1969
PECAM1	-0.137762	-1.37818	0.170013427882619	0.551997880377324	-5.19708
CDK19	0.174451378880305	1.3778078209779	0.170127104794411	0.551997880377324	-5.19756
TRMT10C	-0.0837032	-1.37768	0.170166554486919	0.551997880377324	-5.19772
DOK1	-0.0839498	-1.37748	0.17022716134532	0.551997880377324	-5.19798
ITGA2	-0.131299	-1.37696	0.170388556309029	0.552171794908636	-5.19866
RAB13	-0.114752	-1.37672	0.170461271544764	0.552171794908636	-5.19897
KIF13B	-0.0978556	-1.37557	0.170816643743805	0.552967198288639	-5.20046
CHMP1B	-0.156183	-1.37531	0.17089785972559	0.552967198288639	-5.2008
FLCN	-0.141445	-1.37505	0.170977927629042	0.552967198288639	-5.20114
MAP4K2	-0.0878998	-1.37463	0.171109096567041	0.55309908182447	-5.20169
NCBP1	0.222786721828484	1.37430009533009	0.171211027794264	0.553136366986853	-5.20212
KHNYN	0.116743533795117	1.37308415325371	0.171587981707771	0.554018260562839	-5.2037
ADM	0.0818107959637474	1.37283570683967	0.171665079592604	0.554018260562839	-5.20402
ABCB7	0.133096016623424	1.3724722859203	0.171777903487105	0.554090137816339	-5.20449
RAP1B	-0.064149	-1.37173	0.172006981660042	0.554511913276139	-5.20545
NSUN5	0.217325742283112	1.3709459986528	0.172252350341603	0.554511913276139	-5.20647
IMPA2	0.32958783429937	1.37087971924312	0.17227297570519	0.554511913276139	-5.20656
PLIN2	0.138599939482151	1.37077466663876	0.172305670644732	0.554511913276139	-5.20669
MUC5B	0.396389090918884	1.37052885777738	0.172382190675518	0.554511913276139	-5.20701
MBL2	0.165227339556093	1.3697648769835	0.17262018081409	0.554511913276139	-5.208
DUSP22	-0.108833	-1.36962	0.172664160014732	0.554511913276139	-5.20818
PDLIM7	-0.0742799	-1.3694	0.172733295996267	0.554511913276139	-5.20847
MINDY2	-0.0983768	-1.36913	0.172818357917186	0.554511913276139	-5.20882
CDC37	-0.111183	-1.36899	0.172860629406288	0.554511913276139	-5.209
CSTA	0.231611005626808	1.36885002303158	0.172905496082836	0.554511913276139	-5.20918
ATP5PO	-0.232019	-1.3685	0.173016237927618	0.554576406432212	-5.20964
SPTBN1	-0.146122	-1.36781	0.17323066970877	0.554973019868045	-5.21053
ALPL	0.168608891674531	1.36691808881337	0.173509176698277	0.555366858313241	-5.21168
PRNP	0.108647249415777	1.36655297786593	0.173623442994939	0.555366858313241	-5.21215
STX7	-0.119306	-1.36652	0.17363419720192	0.555366858313241	-5.2122
IL36G	0.25378948084435	1.3660907210635	0.173768193752548	0.555366858313241	-5.21275
JADE3	0.302234965445154	1.36595838007664	0.173809651660114	0.555366858313241	-5.21292
GSDMD	-0.130462	-1.36551	0.173949768574925	0.555366858313241	-5.2135
NDUFS1	-0.160226	-1.36539	0.173988930770793	0.555366858313241	-5.21366
STT3A	-0.182475	-1.36427	0.174339250794768	0.555918121251912	-5.2151
GLS	-0.183512	-1.36402	0.174418884929546	0.555918121251912	-5.21543
THUMPD3	0.113051290295841	1.36367954757144	0.174524702141864	0.555918121251912	-5.21586
CTSH	0.139488971540677	1.36348556848914	0.174585670972676	0.555918121251912	-5.21611
EIF3CL	0.127014604845152	1.36338944319426	0.174615889695404	0.555918121251912	-5.21623
STX12	-0.149594	-1.36194	0.175072085250214	0.557080649841944	-5.2181
CCL22	0.188195683145958	1.36138891927471	0.175245685193987	0.557343216061334	-5.21881
GOLGA6L4	0.193850741467786	1.36076038738461	0.175443909309844	0.557524069428655	-5.21962
RIPOR3	-0.102982	-1.36063	0.175484778185911	0.557524069428655	-5.21979
TANK	0.115948374703887	1.35995817607793	0.175697152950659	0.557706744340752	-5.22065
RBM3	0.106112857253339	1.3598713991546	0.175724563341881	0.557706744340752	-5.22076
CTR9	0.222083252617664	1.35931582985977	0.1759001283355	0.557974538768753	-5.22148
NLRC4	0.300707324063157	1.35855666190256	0.176140245746411	0.558446716954554	-5.22245
TTC28	-0.122312	-1.35789	0.176349833721069	0.558663158830819	-5.2233
SCGB1D1	0.297125887867045	1.35776433665538	0.176391113394532	0.558663158830819	-5.22347
LRRC7	0.0967908915499642	1.35683972099048	0.176684206807669	0.559301945916257	-5.22466
CASS4	-0.128095	-1.3556	0.177079076137186	0.560222327367537	-5.22625
JAM3	-0.168318	-1.35535	0.177158065608136	0.560222327367537	-5.22657
STUB1	0.0874240717957349	1.35420538287215	0.177521272236671	0.560422591788079	-5.22803
ADGRG6	0.153518258706313	1.35401837141202	0.17758080854168	0.560422591788079	-5.22827
SCAMP4	0.193405495704368	1.35376646968354	0.17766102679634	0.560422591788079	-5.22859
IGSF8	0.188795324466528	1.35337676069779	0.177785183492935	0.560422591788079	-5.22909
DDI1	0.176600390007149	1.35304635480374	0.177890497973842	0.560422591788079	-5.22952
BOD1L1	0.412037876299765	1.35257260850418	0.178041582930495	0.560422591788079	-5.23012
TNFRSF17	0.164605525462283	1.35239221559236	0.178099138325734	0.560422591788079	-5.23035
PSMD1	0.0993525067979291	1.3523298977655	0.178119024433823	0.560422591788079	-5.23043
KATNB1	-0.0995769	-1.3522	0.178161617051461	0.560422591788079	-5.2306
SCUBE1	0.16946171923588	1.35145494670684	0.178398404293366	0.560422591788079	-5.23155
DCTN2	-0.106086	-1.3513	0.178447610278572	0.560422591788079	-5.23175
GRIPAP1	-0.104545	-1.35105	0.178527478808374	0.560422591788079	-5.23207
RAB32	-0.12993	-1.35092	0.178568889787194	0.560422591788079	-5.23223
CPB2	0.180903391290312	1.35089352073933	0.178577845956591	0.560422591788079	-5.23227
SLC39A10	0.174433623823648	1.35083923407561	0.178595204116155	0.560422591788079	-5.23234
CHRDL1	0.159443936369348	1.35021014175624	0.178796448772822	0.560507784428547	-5.23314
STXBP5	-0.102639	-1.35018	0.178805555679772	0.560507784428547	-5.23318
PIK3C2A	-0.103053	-1.34893	0.179208031431552	0.561389150310826	-5.23478
TARS1	0.0795719786564781	1.34873126385222	0.179270207502428	0.561389150310826	-5.23503
FAT2	0.168601034510153	1.34771464566714	0.179596427140065	0.562123037171385	-5.23632
KIAA0513	-0.0946706	-1.34476	0.180548298491339	0.564813414349952	-5.24009
ESAM	-0.151078	-1.34443	0.180653531227564	0.56485383627055	-5.2405
CARMIL2	0.181934831913744	1.34409497463814	0.180761548211369	0.564858563836349	-5.24093
UBAP2L	0.133883396957551	1.34374816433551	0.18087347821754	0.564858563836349	-5.24137
FAF2	-0.171071	-1.34282	0.181172278048515	0.564858563836349	-5.24254
PPIB	0.0908676071354977	1.3426681100998	0.181222389006419	0.564858563836349	-5.24274
CD6	0.220192703369092	1.34251698287532	0.181271250733899	0.564858563836349	-5.24293
CSAD	0.181829797353004	1.34249105155698	0.181279635714785	0.564858563836349	-5.24297
RAPGEF2	-0.0660065	-1.34242	0.181301228856772	0.564858563836349	-5.24305
TRAPPC6B	-0.114172	-1.34131	0.181663043365153	0.565697792545227	-5.24447
PPP2R5B	0.116324527680572	1.34071738815865	0.181853845589924	0.565885512364546	-5.24522
ALG2	0.126554109672883	1.34054944578897	0.181908286128626	0.565885512364546	-5.24543
RRAS	-0.104159	-1.33979	0.18215542681229	0.566366390581505	-5.2464
CKMT1A	0.219315646684881	1.33843440017844	0.182594948265313	0.567444636076918	-5.24811
CRABP2	0.293488011568003	1.33751711607727	0.1828933521675	0.567821149131927	-5.24927
QPCTL	0.116856360453849	1.33749147992364	0.182901697162776	0.567821149131927	-5.2493
DEGS1	0.144803976316198	1.33631113359562	0.183286228050467	0.568238065447391	-5.25079
BORCS6	0.104652553468206	1.33579659605357	0.183454042127205	0.568238065447391	-5.25144
KRT7	0.56839807071576	1.33563057804024	0.183508212649055	0.568238065447391	-5.25165
PLXDC2	0.0790622426270243	1.33544942950059	0.183567333797146	0.568238065447391	-5.25188
SLC1A5	0.218363627985555	1.33512	0.183674614786186	0.568238065447391	-5.2523
COTL1	0.194503057490269	1.33507592640231	0.183689278324424	0.568238065447391	-5.25235
NAA16	-0.112437	-1.33442	0.183903392154801	0.568238065447391	-5.25318
GP1BB	-0.146608	-1.33422	0.183967927413547	0.568238065447391	-5.25343
GBA2	0.109761288864759	1.33362298287885	0.18416422383006	0.568238065447391	-5.25419
COPA	-0.116432	-1.33356	0.184183288072115	0.568238065447391	-5.25426
LRRC14	0.134332286718531	1.33345698738423	0.184218543619237	0.568238065447391	-5.2544
TM7SF2	0.128828378615267	1.33340104163653	0.184236853808073	0.568238065447391	-5.25447
CLPTM1	0.130234074677927	1.33338156177681	0.18424322958778	0.568238065447391	-5.25449
ITPR1	-0.145849	-1.3329	0.184399819661477	0.568434507057218	-5.2551
DMRTC2	0.246049321442791	1.33208046134807	0.184669454481819	0.568979049332451	-5.25613
PDIA4	-0.100477	-1.33135	0.184907812835634	0.56933944161264	-5.25705
KRT1	0.512011889173345	1.33115670257781	0.18497251347049	0.56933944161264	-5.2573
MGST2	-0.183108	-1.33074	0.185110234517781	0.569370804644383	-5.25782
GNA15	-0.104165	-1.33056	0.185168802294872	0.569370804644383	-5.25805
GTDC1	0.110776183574714	1.33020409595748	0.185285425353406	0.569394915055626	-5.25849
VPS28	-0.0969483	-1.32918	0.185620840665564	0.569394915055626	-5.25978
PSMD14	0.0913758720030319	1.32909269068357	0.185650998546743	0.569394915055626	-5.25989
SERPINC1	0.125110153470873	1.32906675356524	0.18565953643369	0.569394915055626	-5.25993
HKDC1	-0.129014	-1.32884	0.185732901957643	0.569394915055626	-5.26021
PITPNM1	-0.0980645	-1.32869	0.185782308428327	0.569394915055626	-5.26039
BCR	0.0863909497267908	1.32797682253443	0.186018580878521	0.569394915055626	-5.26129
AGTPBP1	0.141648758389103	1.32763016075283	0.186132886495036	0.569394915055626	-5.26173
[truncated: 4,121 more rows]

## Sheet: Supplementary Data 2. Gene Onto
Supplementary Data 2. Gene Ontology (GO) Biological Process Enrichment Analysis of Differential Proteins between MACE Groups
ONTOLOGY	ID	Description	GeneRatio	BgRatio	RichFactor	FoldEnrichment	zScore	pvalue	p.adjust	qvalue	Count
BP	GO:0030198	extracellular matrix organization	46/540	339/18986	0.135693	4.77087	11.9864	9.97253e-19	1.80669e-15	1.58127e-15	46
BP	GO:0043062	extracellular structure organization	46/540	340/18986	0.135294	4.75684	11.9597	1.12352e-18	1.80669e-15	1.58127e-15	46
BP	GO:0045229	external encapsulating structure organization	46/540	341/18986	0.134897	4.74289	11.9331	1.26519e-18	1.80669e-15	1.58127e-15	46
BP	GO:0006959	humoral immune response	38/540	310/18986	0.122581	4.30984	10.053	3.24211e-14	3.4723e-11	3.03905e-11	38
BP	GO:0019730	antimicrobial humoral response	26/540	185/18986	0.140541	4.9413	9.21693	1.80704e-11	1.54827e-08	1.35509e-08	26
BP	GO:0042742	defense response to bacterium	34/540	342/18986	0.0994152	3.49536	7.96762	2.55559e-10	1.82469e-07	1.59702e-07	34
BP	GO:0098742	cell-cell adhesion via plasma-membrane adhesion molecules	29/540	280/18986	0.103571	3.64149	7.61885	2.12093e-09	1.29801e-06	1.13606e-06	29
BP	GO:0007156	homophilic cell adhesion via plasma membrane adhesion molecules	22/540	168/18986	0.130952	4.60419	8.02835	2.55786e-09	1.36973e-06	1.19883e-06	22
BP	GO:0050830	defense response to Gram-positive bacterium	19/540	130/18986	0.146154	5.13866	8.10136	4.97057e-09	2.36599e-06	2.07078e-06	19
BP	GO:0061844	antimicrobial humoral immune response mediated by antimicrobial peptide	18/540	136/18986	0.132353	4.65343	7.31587	6.10325e-08	2.40813e-05	2.10766e-05	18
BP	GO:0050900	leukocyte migration	33/540	404/18986	0.0816832	2.87192	6.50703	6.18334e-08	2.40813e-05	2.10766e-05	33
BP	GO:0031589	cell-substrate adhesion	30/540	361/18986	0.0831025	2.92182	6.30768	1.70906e-07	6.10133e-05	5.34005e-05	30
BP	GO:0030574	collagen catabolic process	10/540	45/18986	0.222222	7.81317	7.82898	4.15251e-07	0.000134159	0.00011742	10
BP	GO:0031640	killing of cells of another organism	16/540	124/18986	0.129032	4.53668	6.76026	4.69745e-07	0.000134159	0.00011742	16
BP	GO:0141061	disruption of cell in another organism	16/540	124/18986	0.129032	4.53668	6.76026	4.69745e-07	0.000134159	0.00011742	16
BP	GO:0006066	alcohol metabolic process	29/540	363/18986	0.0798898	2.80887	5.95369	6.23239e-07	0.000164479	0.000143956	29
BP	GO:0141060	disruption of anatomical structure in another organism	16/540	127/18986	0.125984	4.42951	6.63477	6.52693e-07	0.000164479	0.000143956	16
BP	GO:0016339	calcium-dependent cell-cell adhesion via plasma membrane cell adhesion molecules	10/540	48/18986	0.208333	7.32485	7.5068	7.88562e-07	0.000187678	0.000164261	10
BP	GO:0060326	cell chemotaxis	27/540	328/18986	0.0823171	2.89421	5.92084	8.53265e-07	0.000192389	0.000168384	27
BP	GO:0006790	sulfur compound metabolic process	27/540	338/18986	0.0798817	2.80858	5.74025	1.52344e-06	0.000311041	0.000272231	27
BP	GO:0030595	leukocyte chemotaxis	22/540	240/18986	0.0916667	3.22293	5.92964	1.52471e-06	0.000311041	0.000272231	22
BP	GO:0007160	cell-matrix adhesion	22/540	241/18986	0.0912863	3.20956	5.90639	1.63419e-06	0.000318222	0.000278517	22
BP	GO:0022617	extracellular matrix disassembly	11/540	65/18986	0.169231	5.95003	6.8398	1.98351e-06	0.000369451	0.000323354	11
BP	GO:0030510	regulation of BMP signaling pathway	15/540	124/18986	0.120968	4.25314	6.21828	2.44713e-06	0.000436813	0.000382311	15
BP	GO:0016054	organic acid catabolic process	22/540	249/18986	0.0883534	3.10644	5.72466	2.8047e-06	0.000462128	0.000404467	22
BP	GO:0046395	carboxylic acid catabolic process	22/540	249/18986	0.0883534	3.10644	5.72466	2.8047e-06	0.000462128	0.000404467	22
BP	GO:0044282	small molecule catabolic process	28/540	375/18986	0.0746667	2.62522	5.4387	3.63901e-06	0.00057739	0.000505347	28
BP	GO:0071621	granulocyte chemotaxis	15/540	129/18986	0.116279	4.08829	6.02181	4.02739e-06	0.000616191	0.000539307	15
BP	GO:0001523	retinoid metabolic process	12/540	84/18986	0.142857	5.02275	6.32208	4.3499e-06	0.000642585	0.000562408	12
BP	GO:0006721	terpenoid metabolic process	13/540	100/18986	0.13	4.5707	6.12541	5.11634e-06	0.000730613	0.000639452	13
BP	GO:0006935	chemotaxis	32/540	472/18986	0.0677966	2.38368	5.20843	5.71516e-06	0.000789798	0.000691253	32
BP	GO:0042330	taxis	32/540	474/18986	0.0675105	2.37362	5.1818	6.23439e-06	0.000834629	0.00073049	32
BP	GO:0097529	myeloid leukocyte migration	21/540	243/18986	0.0864198	3.03845	5.47187	6.6478e-06	0.000863005	0.000755326	21
BP	GO:0016101	diterpenoid metabolic process	12/540	89/18986	0.134831	4.74057	6.05185	8.03363e-06	0.00101224	0.000885938	12
BP	GO:0097530	granulocyte migration	16/540	156/18986	0.102564	3.60608	5.59211	9.9342e-06	0.00121595	0.00106423	16
BP	GO:0141091	transforming growth factor beta receptor superfamily signaling pathway	28/540	397/18986	0.070529	2.47975	5.09807	1.06384e-05	0.00125914	0.00110204	28
BP	GO:0050829	defense response to Gram-negative bacterium	13/540	107/18986	0.121495	4.27169	5.80664	1.08749e-05	0.00125914	0.00110204	13
BP	GO:0007178	cell surface receptor protein serine/threonine kinase signaling pathway	29/540	425/18986	0.0682353	2.3991	4.99108	1.38742e-05	0.00153638	0.00134468	29
BP	GO:0019731	antibacterial humoral response	11/540	79/18986	0.139241	4.89559	5.93645	1.39866e-05	0.00153638	0.00134468	11
BP	GO:0006956	complement activation	10/540	67/18986	0.149254	5.24765	5.9592	1.84225e-05	0.00192493	0.00168475	10
BP	GO:0050832	defense response to fungus	10/540	67/18986	0.149254	5.24765	5.9592	1.84225e-05	0.00192493	0.00168475	10
BP	GO:0090092	regulation of transmembrane receptor protein serine/threonine kinase signaling pathway	24/540	326/18986	0.0736196	2.58841	4.94957	2.25877e-05	0.00230395	0.00201648	24
BP	GO:0001906	cell killing	21/540	264/18986	0.0795455	2.79676	5.02999	2.34528e-05	0.00233656	0.00204502	21
BP	GO:0006040	amino sugar metabolic process	8/540	43/18986	0.186047	6.54126	6.224	2.45153e-05	0.0023869	0.00208908	8
BP	GO:0016042	lipid catabolic process	25/540	351/18986	0.0712251	2.50422	4.86689	2.66774e-05	0.00253969	0.00222281	25
BP	GO:0002237	response to molecule of bacterial origin	26/540	375/18986	0.0693333	2.43771	4.81119	2.93209e-05	0.00273067	0.00238996	26
BP	GO:0032496	response to lipopolysaccharide	25/540	354/18986	0.0706215	2.483	4.81908	3.07223e-05	0.0028003	0.0024509	25
BP	GO:0030509	BMP signaling pathway	16/540	172/18986	0.0930233	3.27063	5.11824	3.36949e-05	0.00300727	0.00263204	16
BP	GO:0030199	collagen fibril organization	10/540	72/18986	0.138889	4.88323	5.64831	3.5079e-05	0.00303224	0.0026539	10
BP	GO:0071674	mononuclear cell migration	19/540	231/18986	0.0822511	2.89189	4.94987	3.60393e-05	0.00303224	0.0026539	19
BP	GO:0034308	primary alcohol metabolic process	12/540	103/18986	0.116505	4.09622	5.39097	3.60981e-05	0.00303224	0.0026539	12
BP	GO:0006720	isoprenoid metabolic process	13/540	120/18986	0.108333	3.80892	5.2813	3.75832e-05	0.00309628	0.00270995	13
BP	GO:0090287	regulation of cellular response to growth factor stimulus	26/540	381/18986	0.0682415	2.39932	4.7208	3.83526e-05	0.00310005	0.00271325	26
BP	GO:0009410	response to xenobiotic stimulus	29/540	451/18986	0.0643016	2.26079	4.63647	4.13311e-05	0.00327893	0.00286981	29
BP	GO:0048247	lymphocyte chemotaxis	8/540	47/18986	0.170213	5.98455	5.85393	4.8112e-05	0.00369332	0.0032325	8
BP	GO:0002685	regulation of leukocyte migration	19/540	236/18986	0.0805085	2.83062	4.84177	4.82787e-05	0.00369332	0.0032325	19
BP	GO:1902652	secondary alcohol metabolic process	15/540	159/18986	0.0943396	3.31691	5.01959	5.00911e-05	0.00376474	0.00329501	15
BP	GO:0006953	acute-phase response	8/540	48/18986	0.166667	5.85988	5.76806	5.63126e-05	0.00415936	0.00364039	8
BP	GO:1900120	regulation of receptor binding	5/540	16/18986	0.3125	10.9873	6.83792	6.15282e-05	0.00446757	0.00391014	5
BP	GO:0002526	acute inflammatory response	12/540	110/18986	0.109091	3.83556	5.10306	6.93697e-05	0.0048718	0.00426393	12
BP	GO:0072676	lymphocyte migration	12/540	110/18986	0.109091	3.83556	5.10306	6.93697e-05	0.0048718	0.00426393	12
BP	GO:0009620	response to fungus	10/540	78/18986	0.128205	4.5076	5.31111	7.06888e-05	0.00488437	0.00427494	10
BP	GO:0002026	regulation of the force of heart contraction	6/540	26/18986	0.230769	8.11368	6.2103	7.29653e-05	0.00494043	0.004324	6
BP	GO:0032963	collagen metabolic process	12/540	111/18986	0.108108	3.801	5.06387	7.58074e-05	0.00494043	0.004324	12
BP	GO:0071772	response to BMP	16/540	184/18986	0.0869565	3.05733	4.79801	7.61131e-05	0.00494043	0.004324	16
BP	GO:0071773	cellular response to BMP stimulus	16/540	184/18986	0.0869565	3.05733	4.79801	7.61131e-05	0.00494043	0.004324	16
BP	GO:0090101	negative regulation of transmembrane receptor protein serine/threonine kinase signaling pathway	17/540	205/18986	0.0829268	2.91565	4.71828	8.28727e-05	0.0052989	0.00463774	17
BP	GO:0008203	cholesterol metabolic process	14/540	148/18986	0.0945946	3.32588	4.86017	8.60493e-05	0.00542111	0.0047447	14
BP	GO:0061448	connective tissue development	21/540	290/18986	0.0724138	2.54602	4.53931	9.17691e-05	0.00567289	0.00496507	21
BP	GO:0008202	steroid metabolic process	23/540	334/18986	0.0688623	2.42115	4.48333	9.26944e-05	0.00567289	0.00496507	23
BP	GO:0007162	negative regulation of cell adhesion	22/540	314/18986	0.0700637	2.46339	4.47383	0.000101985	0.00606809	0.00531096	22
BP	GO:0051146	striated muscle cell differentiation	22/540	314/18986	0.0700637	2.46339	4.47383	0.000101985	0.00606809	0.00531096	22
BP	GO:0009080	pyruvate family amino acid catabolic process	4/540	10/18986	0.4	14.0637	7.06993	0.000118567	0.00695807	0.00608989	4
BP	GO:0030593	neutrophil chemotaxis	10/540	85/18986	0.117647	4.13638	4.95847	0.000147209	0.00852222	0.00745888	10
BP	GO:0071320	cellular response to cAMP	8/540	55/18986	0.145455	5.11407	5.22779	0.000152635	0.00852422	0.00746063	8
BP	GO:1990868	response to chemokine	11/540	102/18986	0.107843	3.79168	4.83694	0.000153213	0.00852422	0.00746063	11
BP	GO:1990869	cellular response to chemokine	11/540	102/18986	0.107843	3.79168	4.83694	0.000153213	0.00852422	0.00746063	11
BP	GO:0044242	cellular lipid catabolic process	18/540	238/18986	0.0756303	2.6591	4.40692	0.000167406	0.00919447	0.00804725	18
BP	GO:0003012	muscle system process	28/540	465/18986	0.0602151	2.11712	4.17296	0.000170549	0.0092485	0.00809454	28
BP	GO:0085029	extracellular matrix assembly	8/540	56/18986	0.142857	5.02275	5.15814	0.000173701	0.00930171	0.00814111	8
BP	GO:0006107	oxaloacetate metabolic process	4/540	11/18986	0.363636	12.7852	6.68949	0.000182134	0.00963284	0.00843092	4
BP	GO:0016125	sterol metabolic process	14/540	159/18986	0.0880503	3.09578	4.54052	0.000184843	0.0096569	0.00845198	14
BP	GO:0006029	proteoglycan metabolic process	10/540	89/18986	0.11236	3.95048	4.77356	0.000216186	0.0109934	0.00962173	10
BP	GO:0006094	gluconeogenesis	10/540	89/18986	0.11236	3.95048	4.77356	0.000216186	0.0109934	0.00962173	10
BP	GO:0043603	amide metabolic process	28/540	472/18986	0.059322	2.08572	4.08686	0.000218123	0.0109934	0.00962173	28
BP	GO:0030514	negative regulation of BMP signaling pathway	9/540	74/18986	0.121622	4.27613	4.83124	0.000243415	0.0121255	0.0106126	9
BP	GO:0071548	response to dexamethasone	7/540	45/18986	0.155556	5.46922	5.13556	0.000257273	0.0126685	0.0110878	7
BP	GO:0050921	positive regulation of chemotaxis	13/540	145/18986	0.0896552	3.15221	4.4511	0.000260462	0.0126798	0.0110977	13
BP	GO:0050655	dermatan sulfate proteoglycan metabolic process	4/540	12/18986	0.333333	11.7198	6.35546	0.000267069	0.0127125	0.0111263	4
BP	GO:1900121	negative regulation of receptor binding	4/540	12/18986	0.333333	11.7198	6.35546	0.000267069	0.0127125	0.0111263	4
BP	GO:0019319	hexose biosynthetic process	10/540	92/18986	0.108696	3.82166	4.64181	0.00028416	0.0133774	0.0117082	10
BP	GO:0042692	muscle cell differentiation	26/540	432/18986	0.0601852	2.11607	4.0148	0.000290755	0.0135391	0.0118498	26
BP	GO:0042573	retinoic acid metabolic process	6/540	33/18986	0.181818	6.39259	5.30477	0.000296464	0.0136001	0.0119031	6
BP	GO:0006081	cellular aldehyde metabolic process	9/540	76/18986	0.118421	4.1636	4.72817	0.000298414	0.0136001	0.0119031	9
BP	GO:0070098	chemokine-mediated signaling pathway	10/540	93/18986	0.107527	3.78057	4.59913	0.000310449	0.0139996	0.0122528	10
BP	GO:0009063	amino acid catabolic process	11/540	111/18986	0.0990991	3.48425	4.49122	0.000323641	0.0144425	0.0126405	11
BP	GO:0030239	myofibril assembly	9/540	77/18986	0.116883	4.10952	4.67796	0.000329544	0.0145543	0.0127383	9
BP	GO:0090022	regulation of neutrophil chemotaxis	6/540	34/18986	0.176471	6.20458	5.19695	0.000351428	0.0153624	0.0134456	6
BP	GO:0072329	monocarboxylic acid catabolic process	12/540	131/18986	0.0916031	3.2207	4.36378	0.00036537	0.0158106	0.0138378	12
BP	GO:0006054	N-acetylneuraminate metabolic process	4/540	13/18986	0.307692	10.8182	6.05882	0.000377117	0.0159958	0.0139999	4
BP	GO:0009078	pyruvate family amino acid metabolic process	4/540	13/18986	0.307692	10.8182	6.05882	0.000377117	0.0159958	0.0139999	4
BP	GO:0010038	response to metal ion	22/540	345/18986	0.0637681	2.24204	3.98347	0.000384143	0.016134	0.0141209	22
BP	GO:0046364	monosaccharide biosynthetic process	10/540	96/18986	0.104167	3.66242	4.47453	0.000401791	0.0167114	0.0146263	10
BP	GO:0051384	response to glucocorticoid	12/540	134/18986	0.0895522	3.14859	4.2705	0.000449404	0.018512	0.0162022	12
BP	GO:0050920	regulation of chemotaxis	16/540	216/18986	0.0740741	2.60439	4.05747	0.000477379	0.0194771	0.0170469	16
BP	GO:0030166	proteoglycan biosynthetic process	8/540	65/18986	0.123077	4.32729	4.59755	0.000493642	0.0195579	0.0171176	8
BP	GO:0032757	positive regulation of interleukin-8 production	8/540	65/18986	0.123077	4.32729	4.59755	0.000493642	0.0195579	0.0171176	8
BP	GO:0007042	lysosomal lumen acidification	5/540	24/18986	0.208333	7.32485	5.30475	0.000495962	0.0195579	0.0171176	5
BP	GO:0044331	cell-cell adhesion mediated by cadherin	7/540	50/18986	0.14	4.9223	4.75152	0.000501026	0.0195579	0.0171176	7
BP	GO:0060348	bone development	16/540	217/18986	0.0737327	2.59239	4.03654	0.000502188	0.0195579	0.0171176	16
BP	GO:1902106	negative regulation of leukocyte differentiation	11/540	117/18986	0.0940171	3.30557	4.28004	0.000509429	0.0196612	0.017208	11
BP	GO:0070365	hepatocyte differentiation	4/540	14/18986	0.285714	10.0455	5.79284	0.000516139	0.0197423	0.017279	4
BP	GO:0014823	response to activity	9/540	82/18986	0.109756	3.85894	4.43902	0.000528171	0.0200238	0.0175254	9
BP	GO:0008211	glucocorticoid metabolic process	5/540	25/18986	0.2	7.03185	5.16346	0.000605577	0.0223646	0.0195741	5
BP	GO:0035994	response to muscle stretch	5/540	25/18986	0.2	7.03185	5.16346	0.000605577	0.0223646	0.0195741	5
BP	GO:0090023	positive regulation of neutrophil chemotaxis	5/540	25/18986	0.2	7.03185	5.16346	0.000605577	0.0223646	0.0195741	5
BP	GO:0032411	positive regulation of transporter activity	9/540	84/18986	0.107143	3.76706	4.34867	0.000631114	0.022814	0.0199674	9
BP	GO:0006936	muscle contraction	22/540	358/18986	0.0614525	2.16062	3.79316	0.000632152	0.022814	0.0199674	22
BP	GO:0010043	response to zinc ion	7/540	52/18986	0.134615	4.73298	4.61197	0.000639048	0.022814	0.0199674	7
BP	GO:0071622	regulation of granulocyte chemotaxis	7/540	52/18986	0.134615	4.73298	4.61197	0.000639048	0.022814	0.0199674	7
BP	GO:0006520	amino acid metabolic process	19/540	289/18986	0.0657439	2.31151	3.84402	0.000651895	0.0230803	0.0202005	19
BP	GO:0071559	response to transforming growth factor beta	20/540	313/18986	0.0638978	2.2466	3.80489	0.000679362	0.0238556	0.0208791	20
BP	GO:0046348	amino sugar catabolic process	4/540	15/18986	0.266667	9.3758	5.55237	0.000688076	0.0239188	0.0209344	4
BP	GO:0030178	negative regulation of Wnt signaling pathway	14/540	181/18986	0.0773481	2.7195	3.977	0.000692328	0.0239188	0.0209344	14
BP	GO:0032637	interleukin-8 production	10/540	105/18986	0.0952381	3.3485	4.1288	0.000818897	0.0278425	0.0243685	10
BP	GO:0032677	regulation of interleukin-8 production	10/540	105/18986	0.0952381	3.3485	4.1288	0.000818897	0.0278425	0.0243685	10
BP	GO:1903707	negative regulation of hemopoiesis	11/540	124/18986	0.0887097	3.11897	4.05035	0.000831304	0.0280418	0.0245429	11
BP	GO:0001101	response to acid chemical	12/540	144/18986	0.0833333	2.92994	3.97752	0.000856254	0.0286577	0.025082	12
BP	GO:0071624	positive regulation of granulocyte chemotaxis	5/540	27/18986	0.185185	6.51097	4.90291	0.00087803	0.0291588	0.0255205	5
BP	GO:0006024	glycosaminoglycan biosynthetic process	8/540	71/18986	0.112676	3.96161	4.27764	0.000896915	0.0292366	0.0255887	8
BP	GO:0006111	regulation of gluconeogenesis	7/540	55/18986	0.127273	4.47481	4.41547	0.000900849	0.0292366	0.0255887	7
BP	GO:0071385	cellular response to glucocorticoid stimulus	7/540	55/18986	0.127273	4.47481	4.41547	0.000900849	0.0292366	0.0255887	7
BP	GO:0002688	regulation of leukocyte chemotaxis	11/540	126/18986	0.0873016	3.06946	3.9877	0.000949326	0.0305783	0.026763	11
BP	GO:0051216	cartilage development	15/540	209/18986	0.0717703	2.52339	3.78898	0.000980176	0.0313364	0.0274265	15
BP	GO:1990266	neutrophil migration	10/540	108/18986	0.0925926	3.25549	4.02184	0.00101921	0.032343	0.0283075	10
BP	GO:0010818	T cell chemotaxis	5/540	28/18986	0.178571	6.27844	4.78233	0.00104417	0.0328915	0.0287875	5
BP	GO:0007584	response to nutrient	13/540	168/18986	0.077381	2.72066	3.83277	0.0010581	0.0330868	0.0289585	13
BP	GO:0051591	response to cAMP	9/540	91/18986	0.0989011	3.47729	4.05299	0.00112807	0.0345709	0.0302574	9
BP	GO:0097006	regulation of plasma lipoprotein particle levels	9/540	91/18986	0.0989011	3.47729	4.05299	0.00112807	0.0345709	0.0302574	9
BP	GO:0002679	respiratory burst involved in defense response	4/540	17/18986	0.235294	8.27277	5.13278	0.00114671	0.0345709	0.0302574	4
BP	GO:0008228	opsonization	4/540	17/18986	0.235294	8.27277	5.13278	0.00114671	0.0345709	0.0302574	4
BP	GO:0043200	response to amino acid	11/540	129/18986	0.0852713	2.99808	3.89602	0.00115207	0.0345709	0.0302574	11
BP	GO:0090090	negative regulation of canonical Wnt signaling pathway	12/540	149/18986	0.0805369	2.83162	3.84037	0.00115398	0.0345709	0.0302574	12
BP	GO:0030258	lipid modification	14/540	191/18986	0.0732984	2.57712	3.7481	0.00116843	0.0347608	0.0304236	14
BP	GO:0071560	cellular response to transforming growth factor beta stimulus	19/540	306/18986	0.0620915	2.18309	3.56978	0.00128311	0.0375493	0.0328642	19
BP	GO:0006023	aminoglycan biosynthetic process	8/540	75/18986	0.106667	3.75032	4.08327	0.00128846	0.0375493	0.0328642	8
BP	GO:0170035	L-amino acid catabolic process	8/540	75/18986	0.106667	3.75032	4.08327	0.00128846	0.0375493	0.0328642	8
BP	GO:0046394	carboxylic acid biosynthetic process	20/540	331/18986	0.060423	2.12443	3.53101	0.00134456	0.0389197	0.0340635	20
BP	GO:0002687	positive regulation of leukocyte migration	12/540	152/18986	0.0789474	2.77573	3.76079	0.0013706	0.0394071	0.0344901	12
BP	GO:0006631	fatty acid metabolic process	23/540	405/18986	0.0567901	1.9967	3.46903	0.00138824	0.0395463	0.034612	23
BP	GO:0072001	renal system development	20/540	332/18986	0.060241	2.11803	3.51631	0.00139391	0.0395463	0.034612	20
BP	GO:0072678	T cell migration	8/540	76/18986	0.105263	3.70097	4.03676	0.00140493	0.0395969	0.0346563	8
BP	GO:0033631	cell-cell adhesion mediated by integrin	4/540	18/18986	0.222222	7.81317	4.94795	0.00144144	0.0403604	0.0353245	4
BP	GO:0042119	neutrophil activation	6/540	44/18986	0.136364	4.79444	4.31134	0.00145096	0.0403629	0.0353267	6
BP	GO:0016053	organic acid biosynthetic process	20/540	334/18986	0.0598802	2.10534	3.48706	0.00149724	0.041255	0.0361075	20
BP	GO:0043616	keratinocyte proliferation	7/540	60/18986	0.116667	4.10191	4.11744	0.00151775	0.041255	0.0361075	7
BP	GO:0055008	cardiac muscle tissue morphogenesis	7/540	60/18986	0.116667	4.10191	4.11744	0.00151775	0.041255	0.0361075	7
BP	GO:0002690	positive regulation of leukocyte chemotaxis	9/540	95/18986	0.0947368	3.33088	3.89677	0.00153059	0.041255	0.0361075	9
BP	GO:0042445	hormone metabolic process	16/540	241/18986	0.06639	2.33422	3.56653	0.00153117	0.041255	0.0361075	16
BP	GO:0071219	cellular response to molecule of bacterial origin	16/540	242/18986	0.0661157	2.32458	3.54818	0.00159775	0.0427797	0.0374419	16
BP	GO:0007044	cell-substrate junction assembly	9/540	96/18986	0.09375	3.29618	3.85902	0.00164736	0.0435636	0.0381281	9
BP	GO:0010507	negative regulation of autophagy	9/540	96/18986	0.09375	3.29618	3.85902	0.00164736	0.0435636	0.0381281	9
BP	GO:0034612	response to tumor necrosis factor	16/540	243/18986	0.0658436	2.31501	3.52992	0.00166674	0.0438055	0.0383398	16
BP	GO:0072677	eosinophil migration	5/540	31/18986	0.16129	5.67085	4.45313	0.00168297	0.0439624	0.0384771	5
BP	GO:0031960	response to corticosteroid	12/540	156/18986	0.0769231	2.70456	3.65763	0.00171069	0.0444158	0.0388739	12
BP	GO:0009612	response to mechanical stimulus	15/540	222/18986	0.0675676	2.37563	3.52748	0.00178755	0.0461316	0.0403757	15
BP	GO:0010810	regulation of cell-substrate adhesion	15/540	223/18986	0.0672646	2.36497	3.50814	0.00186774	0.0479007	0.041924	15
BP	GO:0071216	cellular response to biotic stimulus	17/540	269/18986	0.063197	2.22196	3.45355	0.00187846	0.0479007	0.041924	17
BP	GO:1901606	alpha-amino acid catabolic process	9/540	98/18986	0.0918367	3.22891	3.78498	0.00190231	0.048222	0.0422052	9
BP	GO:0035751	regulation of lysosomal lumen pH	5/540	32/18986	0.15625	5.49363	4.35285	0.00194861	0.0488755	0.0427772	5
BP	GO:1901654	response to ketone	15/540	224/18986	0.0669643	2.35441	3.48889	0.00195091	0.0488755	0.0427772	15
CC	GO:0062023	collagen-containing extracellular matrix	70/550	430/19960	0.162791	5.90782	17.3185	5.76249e-34	2.82938e-31	2.56582e-31	70
CC	GO:0005788	endoplasmic reticulum lumen	33/550	314/19960	0.105096	3.81401	8.46042	4.9369e-11	1.21201e-08	1.09911e-08	33
CC	GO:0005581	collagen trimer	16/550	86/19960	0.186047	6.7518	8.99804	1.44833e-09	2.37043e-07	2.14962e-07	16
CC	GO:0005775	vacuolar lumen	20/550	178/19960	0.11236	4.07763	6.94271	1.09765e-07	1.34737e-05	1.22186e-05	20
CC	GO:0034774	secretory granule lumen	27/550	324/19960	0.0833333	3.02424	6.18367	3.68027e-07	3.61403e-05	3.27738e-05	27
CC	GO:0060205	cytoplasmic vesicle lumen	27/550	329/19960	0.0820669	2.97828	6.0905	4.98097e-07	3.70876e-05	3.36329e-05	27
CC	GO:0031983	vesicle lumen	27/550	330/19960	0.0818182	2.96926	6.07207	5.28744e-07	3.70876e-05	3.36329e-05	27
CC	GO:0005604	basement membrane	13/550	92/19960	0.141304	5.12806	6.68038	1.39906e-06	8.58676e-05	7.7869e-05	13
CC	GO:0005766	primary lysosome	16/550	155/19960	0.103226	3.74616	5.77753	6.19536e-06	0.000280379	0.000254261	16
CC	GO:0042582	azurophil granule	16/550	155/19960	0.103226	3.74616	5.77753	6.19536e-06	0.000280379	0.000254261	16
CC	GO:0005614	interstitial matrix	5/550	11/19960	0.454545	16.4959	8.65346	6.2814e-06	0.000280379	0.000254261	5
CC	GO:0030016	myofibril	20/550	243/19960	0.0823045	2.98691	5.24563	1.4345e-05	0.000586951	0.000532276	20
CC	GO:0043202	lysosomal lumen	12/550	98/19960	0.122449	4.44378	5.75275	1.60109e-05	0.000602426	0.00054631	12
CC	GO:0016342	catenin complex	7/550	31/19960	0.225806	8.19472	6.74823	1.71771e-05	0.000602426	0.00054631	7
CC	GO:0043292	contractile muscle fiber	20/550	253/19960	0.0790514	2.86885	5.03572	2.57403e-05	0.000842564	0.000764079	20
CC	GO:0005865	striated muscle thin filament	6/550	23/19960	0.26087	9.46719	6.8393	2.88293e-05	0.000884699	0.000802289	6
CC	GO:0036379	myofilament	6/550	27/19960	0.222222	8.06465	6.18335	7.69726e-05	0.00222315	0.00201606	6
CC	GO:0042599	lamellar body	5/550	18/19960	0.277778	10.0808	6.48805	9.92451e-05	0.00270719	0.00245501	5
CC	GO:0030017	sarcomere	17/550	222/19960	0.0765766	2.77903	4.48691	0.000150532	0.00389006	0.0035277	17
CC	GO:0005796	Golgi lumen	11/550	106/19960	0.103774	3.76604	4.80646	0.000164649	0.00404214	0.00366561	11
CC	GO:0031091	platelet alpha granule	10/550	91/19960	0.10989	3.98801	4.80898	0.000202044	0.00472399	0.00428395	10
CC	GO:0035580	specific granule lumen	8/550	62/19960	0.129032	4.6827	4.88872	0.000288578	0.00644053	0.00584059	8
CC	GO:0071682	endocytic vesicle lumen	5/550	23/19960	0.217391	7.88933	5.56479	0.000347776	0.00742425	0.00673268	5
CC	GO:0031093	platelet alpha granule lumen	8/550	67/19960	0.119403	4.33324	4.60036	0.000493677	0.0100998	0.00915902	8
CC	GO:0019897	extrinsic component of plasma membrane	10/550	107/19960	0.0934579	3.39167	4.1756	0.00074687	0.0141481	0.0128302	10
CC	GO:1904724	tertiary granule lumen	7/550	55/19960	0.127273	4.61884	4.52385	0.000749189	0.0141481	0.0128302	7
CC	GO:0005912	adherens junction	14/550	189/19960	0.0740741	2.68822	3.92539	0.000782101	0.0142227	0.0128978	14
CC	GO:0035578	azurophil granule lumen	9/550	91/19960	0.0989011	3.58921	4.16714	0.000905419	0.0158772	0.0143982	9
CC	GO:0030057	desmosome	5/550	30/19960	0.166667	6.04848	4.65807	0.00125645	0.020995	0.0190393	5
CC	GO:0031143	pseudopodium	4/550	18/19960	0.222222	8.06465	5.04755	0.00128279	0.020995	0.0190393	4
CC	GO:0072562	blood microparticle	11/550	144/19960	0.0763889	2.77222	3.59277	0.00217598	0.0344648	0.0312544	11
CC	GO:0098644	complex of collagen trimers	4/550	21/19960	0.190476	6.91255	4.56322	0.00235	0.0360579	0.0326991	4
CC	GO:0034358	plasma lipoprotein particle	5/550	37/19960	0.135135	4.90418	4.00121	0.00328118	0.0473841	0.0429703	5
CC	GO:1990777	lipoprotein particle	5/550	37/19960	0.135135	4.90418	4.00121	0.00328118	0.0473841	0.0429703	5
MF	GO:0005201	extracellular matrix structural constituent	39/539	166/18737	0.23494	8.1671	15.9625	1.01769e-24	7.3274e-22	6.40612e-22	39
MF	GO:0005539	glycosaminoglycan binding	32/539	246/18737	0.130081	4.52195	9.56956	9.56271e-13	2.37832e-10	2.07929e-10	32
MF	GO:1901681	sulfur compound binding	34/539	277/18737	0.122744	4.26688	9.4271	9.90966e-13	2.37832e-10	2.07929e-10	34
MF	GO:0008201	heparin binding	24/539	176/18737	0.136364	4.74034	8.58002	2.58339e-10	4.65009e-08	4.06543e-08	24
MF	GO:0016614	oxidoreductase activity, acting on CH-OH group of donors	18/539	132/18737	0.136364	4.74034	7.42172	4.52035e-08	6.50931e-06	5.69089e-06	18
MF	GO:0016616	oxidoreductase activity, acting on the CH-OH group of donors, NAD or NADP as acceptor	17/539	122/18737	0.139344	4.84396	7.33074	7.73935e-08	9.28723e-06	8.11953e-06	17
MF	GO:0018455	alcohol dehydrogenase [NAD(P)+] activity	11/539	52/18737	0.211538	7.35361	7.89581	2.09223e-07	2.15201e-05	1.88143e-05	11
MF	GO:0005518	collagen binding	12/539	69/18737	0.173913	6.04566	7.22627	5.62947e-07	5.06653e-05	4.42951e-05	12
MF	GO:0036122	BMP binding	7/539	21/18737	0.333333	11.5875	8.35445	1.28402e-06	0.000102722	8.98062e-05	7
MF	GO:0050840	extracellular matrix binding	11/539	65/18737	0.169231	5.88289	6.78671	2.21125e-06	0.00015921	0.000139192	11
MF	GO:0005125	cytokine activity	21/539	238/18737	0.0882353	3.06728	5.52376	5.7088e-06	0.000373667	0.000326685	21
MF	GO:0008009	chemokine activity	9/539	49/18737	0.183673	6.38495	6.4956	9.29428e-06	0.000557657	0.000487542	9
MF	GO:0004745	all-trans-retinol dehydrogenase (NAD+) activity	6/539	20/18737	0.3	10.4288	7.2606	1.51454e-05	0.00083882	0.000733355	6
MF	GO:0008307	structural constituent of muscle	8/539	42/18737	0.190476	6.62143	6.27668	2.21831e-05	0.00114084	0.000997404	8
MF	GO:0030021	extracellular matrix structural constituent conferring compression resistance	6/539	22/18737	0.272727	9.48069	6.84965	2.77599e-05	0.00133247	0.00116494	6
MF	GO:0004022	alcohol dehydrogenase (NAD+) activity	6/539	23/18737	0.26087	9.06848	6.66336	3.66487e-05	0.00159061	0.00139063	6
MF	GO:0030020	extracellular matrix structural constituent conferring tensile strength	8/539	45/18737	0.177778	6.18	5.98728	3.75562e-05	0.00159061	0.00139063	8
MF	GO:0016903	oxidoreductase activity, acting on the aldehyde or oxo group of donors	8/539	47/18737	0.170213	5.91703	5.80855	5.20923e-05	0.00208369	0.00182171	8
MF	GO:0004033	aldo-keto reductase (NADPH) activity	7/539	36/18737	0.194444	6.75938	5.95272	6.33867e-05	0.00240202	0.00210001	7
MF	GO:0016620	oxidoreductase activity, acting on the aldehyde or oxo group of donors, NAD or NADP as acceptor	7/539	41/18737	0.170732	5.93506	5.44417	0.000150758	0.00542727	0.00474489	7
MF	GO:0008106	alcohol dehydrogenase (NADP+) activity	6/539	30/18737	0.2	6.9525	5.61538	0.000181668	0.00622861	0.00544548	6
MF	GO:0097493	structural molecule activity conferring elasticity	4/539	12/18737	0.333333	11.5875	6.31385	0.000278882	0.00912705	0.0079795	4
MF	GO:0042379	chemokine receptor binding	9/539	75/18737	0.12	4.1715	4.73628	0.000293083	0.00917477	0.00802121	9
MF	GO:0019838	growth factor binding	12/539	132/18737	0.0909091	3.16023	4.2864	0.000433235	0.012997	0.0113629	12
MF	GO:0043394	proteoglycan binding	6/539	37/18737	0.162162	5.63717	4.85908	0.000599811	0.0172746	0.0151026	6
MF	GO:0016830	carbon-carbon lyase activity	7/539	52/18737	0.134615	4.67957	4.57271	0.000683119	0.0189172	0.0165387	7
MF	GO:0008146	sulfotransferase activity	7/539	53/18737	0.132075	4.59128	4.50581	0.000767864	0.0204764	0.0179019	7
MF	GO:0050661	NADP binding	7/539	54/18737	0.12963	4.50625	4.44056	0.000860706	0.022037	0.0192663	7
MF	GO:0019955	cytokine binding	12/539	143/18737	0.0839161	2.91713	3.96055	0.000887603	0.022037	0.0192663	12
MF	GO:0016782	transferase activity, transferring sulphur-containing groups	8/539	71/18737	0.112676	3.9169	4.23786	0.000964586	0.0231501	0.0202394	8
MF	GO:0004030	aldehyde dehydrogenase [NAD(P)+] activity	4/539	17/18737	0.235294	8.17942	5.09661	0.00119588	0.0269074	0.0235243	4
MF	GO:0070492	oligosaccharide binding	4/539	17/18737	0.235294	8.17942	5.09661	0.00119588	0.0269074	0.0235243	4
MF	GO:0030246	carbohydrate binding	18/539	280/18737	0.0642857	2.23473	3.58255	0.00131005	0.028583	0.0249892	18
MF	GO:0001968	fibronectin binding	5/539	30/18737	0.166667	5.79375	4.52226	0.00151892	0.0321653	0.0281211	5
MF	GO:0008236	serine-type peptidase activity	14/539	195/18737	0.0717949	2.49577	3.61348	0.00158149	0.0325335	0.0284431	14
MF	GO:0017171	serine hydrolase activity	14/539	199/18737	0.0703518	2.4456	3.5283	0.00191295	0.038259	0.0334487	14
MF	GO:0004090	carbonyl reductase (NADPH) activity	3/539	10/18737	0.3	10.4288	5.13265	0.00244252	0.0463493	0.0405218	3
MF	GO:0005178	integrin binding	12/539	161/18737	0.0745342	2.591	3.48921	0.00244621	0.0463493	0.0405218	12

## Sheet: Supplementary Data 3.  KEGG Pat
Supplementary Data 3. KEGG Pathway Enrichment Analysis of Differential Proteins between MACE Groups
category	subcategory	ID	Description	GeneRatio	BgRatio	RichFactor	FoldEnrichment	zScore	pvalue	p.adjust	qvalue	Count
Metabolism	Carbohydrate metabolism	hsa00620	Pyruvate metabolism	12/312	47/9507	0.255319	7.77987	8.58272	2.35619e-08	7.02146e-06	6.12611e-06	12
Cellular Processes	Cell motility	hsa04820	Cytoskeleton in muscle cells	24/312	233/9507	0.103004	3.13866	6.08817	6.28283e-07	9.12807e-05	7.96408e-05	24
Metabolism	Lipid metabolism	hsa00071	Fatty acid degradation	10/312	43/9507	0.232558	7.08631	7.36803	9.18933e-07	9.12807e-05	7.96408e-05	10
Metabolism	Carbohydrate metabolism	hsa00010	Glycolysis / Gluconeogenesis	12/312	67/9507	0.179104	5.45752	6.74443	1.50003e-06	0.000111752	9.75017e-05	12
Organismal Systems	Endocrine system	hsa03320	PPAR signaling pathway	12/312	76/9507	0.157895	4.81123	6.1446	5.95489e-06	0.000354911	0.000309654	12
Human Diseases	Endocrine and metabolic disease	hsa04936	Alcoholic liver disease	16/312	144/9507	0.111111	3.38568	5.31358	1.89332e-05	0.000908756	0.000792874	16
Metabolism	Amino acid metabolism	hsa00280	Valine, leucine and isoleucine degradation	9/312	48/9507	0.1875	5.71334	6.03014	2.13466e-05	0.000908756	0.000792874	9
Metabolism	Xenobiotics biodegradation and metabolism	hsa00980	Metabolism of xenobiotics by cytochrome P450	10/312	79/9507	0.126582	3.85711	4.69711	0.000242573	0.00903586	0.00788364	10
Organismal Systems	Circulatory system	hsa04260	Cardiac muscle contraction	10/312	87/9507	0.114943	3.50243	4.31913	0.000534543	0.0176993	0.0154424	10
Organismal Systems	Digestive system	hsa04974	Protein digestion and absorption	11/312	105/9507	0.104762	3.19222	4.16072	0.000635584	0.0189404	0.0165252	11
Metabolism	Amino acid metabolism	hsa00250	Alanine, aspartate and glutamate metabolism	6/312	37/9507	0.162162	4.94127	4.42448	0.00117192	0.0291027	0.0253916	6
Metabolism	Amino acid metabolism	hsa00350	Tyrosine metabolism	6/312	37/9507	0.162162	4.94127	4.42448	0.00117192	0.0291027	0.0253916	6
Human Diseases	Cardiovascular disease	hsa05410	Hypertrophic cardiomyopathy	10/312	99/9507	0.10101	3.07789	3.82818	0.00147279	0.0337609	0.0294558	10
Metabolism	Global and overview maps	hsa01230	Biosynthesis of amino acids	8/312	75/9507	0.106667	3.25026	3.6038	0.00307004	0.0616699	0.053806	8
Metabolism	Metabolism of other amino acids	hsa00410	beta-Alanine metabolism	5/312	31/9507	0.16129	4.9147	4.02131	0.00310419	0.0616699	0.053806	5
Metabolism	Glycan biosynthesis and metabolism	hsa00532	Glycosaminoglycan biosynthesis - chondroitin sulfate / dermatan sulfate	4/312	21/9507	0.190476	5.80403	4.05951	0.00437626	0.0815078	0.0711142	4
Metabolism	Global and overview maps	hsa01200	Carbon metabolism	10/312	117/9507	0.0854701	2.60437	3.21637	0.00502983	0.0881699	0.0769267	10
Environmental Information Processing	Signaling molecules and interaction	hsa04061	Viral protein interaction with cytokine and cytokine receptor	9/312	100/9507	0.09	2.7424	3.22644	0.00546086	0.0904076	0.0788791	9
Metabolism	Amino acid metabolism	hsa00220	Arginine biosynthesis	4/312	23/9507	0.173913	5.29933	3.8025	0.00614958	0.0921845	0.0804294	4
Organismal Systems	Digestive system	hsa04979	Cholesterol metabolism	6/312	51/9507	0.117647	3.58484	3.4093	0.00618688	0.0921845	0.0804294	6
Human Diseases	Cardiovascular disease	hsa05414	Dilated cardiomyopathy	9/312	105/9507	0.0857143	2.61181	3.05914	0.00748641	0.106236	0.0926889	9
Metabolism	Carbohydrate metabolism	hsa00650	Butanoate metabolism	4/312	27/9507	0.148148	4.51425	3.36829	0.0109984	0.148312	0.1294	4
Metabolism	Amino acid metabolism	hsa00380	Tryptophan metabolism	5/312	42/9507	0.119048	3.62752	3.14348	0.0115952	0.148312	0.1294	5
Cellular Processes	Transport and catabolism	hsa04142	Lysosome	10/312	133/9507	0.075188	2.29106	2.76192	0.0120512	0.148312	0.1294	10
Metabolism	Metabolism of cofactors and vitamins	hsa00790	Folate biosynthesis	4/312	28/9507	0.142857	4.35302	3.27291	0.0125072	0.148312	0.1294	4
Cellular Processes	Cell motility	hsa04814	Motor proteins	13/312	197/9507	0.0659898	2.01079	2.64069	0.01294	0.148312	0.1294	13
Human Diseases	Infectious disease: bacterial	hsa05133	Pertussis	7/312	78/9507	0.0897436	2.73459	2.83343	0.0138343	0.151541	0.132217	7
Cellular Processes	Transport and catabolism	hsa04148	Efferocytosis	11/312	157/9507	0.0700637	2.13492	2.64125	0.0142388	0.151541	0.132217	11
Environmental Information Processing	Signal transduction	hsa04668	TNF signaling pathway	9/312	119/9507	0.0756303	2.30454	2.63782	0.0162257	0.166734	0.145472	9
NA	NA	hsa03273	Virion - Lassa virus and SFTS virus	3/312	17/9507	0.176471	5.37726	3.32732	0.0169159	0.168032	0.146605	3
Metabolism	Glycan biosynthesis and metabolism	hsa00511	Other glycan degradation	3/312	18/9507	0.166667	5.07853	3.19029	0.0198156	0.179112	0.156272	3
Metabolism	Carbohydrate metabolism	hsa00630	Glyoxylate and dicarboxylate metabolism	4/312	32/9507	0.125	3.80889	2.93171	0.0198346	0.179112	0.156272	4
Metabolism	Carbohydrate metabolism	hsa00640	Propanoate metabolism	4/312	32/9507	0.125	3.80889	2.93171	0.0198346	0.179112	0.156272	4
Human Diseases	Cardiovascular disease	hsa05412	Arrhythmogenic right ventricular cardiomyopathy	7/312	86/9507	0.0813953	2.48021	2.53995	0.0225833	0.197936	0.172696	7
Metabolism	Metabolism of cofactors and vitamins	hsa00830	Retinol metabolism	6/312	68/9507	0.0882353	2.68863	2.57411	0.0237215	0.201972	0.176217	6
Organismal Systems	Immune system	hsa04610	Complement and coagulation cascades	7/312	88/9507	0.0795455	2.42384	2.47173	0.0252591	0.20909	0.182427	7
Metabolism	Glycan biosynthesis and metabolism	hsa00541	Biosynthesis of various nucleotide sugars	3/312	20/9507	0.15	4.57067	2.94443	0.0263836	0.20919	0.182515	3
Environmental Information Processing	Signaling molecules and interaction	hsa04512	ECM-receptor interaction	7/312	89/9507	0.0786517	2.39661	2.43832	0.0266752	0.20919	0.182515	7
Environmental Information Processing	Signal transduction	hsa04350	TGF-beta signaling pathway	8/312	110/9507	0.0727273	2.21608	2.36301	0.0280152	0.214065	0.186768	8
Metabolism	Xenobiotics biodegradation and metabolism	hsa00982	Drug metabolism - cytochrome P450	6/312	73/9507	0.0821918	2.50448	2.37684	0.0322552	0.23683	0.20663	6
Cellular Processes	Cellular community - eukaryotes	hsa04520	Adherens junction	7/312	93/9507	0.0752688	2.29353	2.30903	0.032879	0.23683	0.20663	7
Metabolism	Amino acid metabolism	hsa00340	Histidine metabolism	3/312	22/9507	0.136364	4.15516	2.72907	0.0339735	0.23683	0.20663	3
Cellular Processes	Cellular community - eukaryotes	hsa04510	Focal adhesion	12/312	203/9507	0.0591133	1.80125	2.1256	0.0352489	0.23683	0.20663	12
Environmental Information Processing	Signaling molecules and interaction	hsa04060	Cytokine-cytokine receptor interaction	16/312	298/9507	0.0536913	1.63604	2.05487	0.0363837	0.23683	0.20663	16
Organismal Systems	Immune system	hsa04670	Leukocyte transendothelial migration	8/312	116/9507	0.0689655	2.10146	2.19858	0.0367958	0.23683	0.20663	8
Human Diseases	Infectious disease: bacterial	hsa05132	Salmonella infection	14/312	251/9507	0.0557769	1.69959	2.06903	0.036975	0.23683	0.20663	14
Environmental Information Processing	Signaling molecules and interaction	hsa04514	Cell adhesion molecule (CAM) interaction	10/312	160/9507	0.0625	1.90445	2.12524	0.0378062	0.23683	0.20663	10
Organismal Systems	Endocrine system	hsa04614	Renin-angiotensin system	3/312	23/9507	0.130435	3.9745	2.63077	0.0381471	0.23683	0.20663	3
Metabolism	Glycan biosynthesis and metabolism	hsa00534	Glycosaminoglycan biosynthesis - heparan sulfate / heparin	3/312	24/9507	0.125	3.80889	2.53786	0.0425692	0.25889	0.225877	3
Human Diseases	Cardiovascular disease	hsa05418	Fluid shear stress and atherosclerosis	9/312	142/9507	0.0633803	1.93127	2.05952	0.0439833	0.262141	0.228713	9
Human Diseases	Endocrine and metabolic disease	hsa04933	AGE-RAGE signaling pathway in diabetic complications	7/312	101/9507	0.0693069	2.11186	2.06923	0.0480135	0.28055	0.244775	7
Human Diseases	Infectious disease: bacterial	hsa05150	Staphylococcus aureus infection	7/312	102/9507	0.0686275	2.09116	2.04084	0.0501715	0.283367	0.247233	7
Organismal Systems	Immune system	hsa04612	Antigen processing and presentation	6/312	82/9507	0.0731707	2.2296	2.05982	0.0521668	0.283367	0.247233	6
Environmental Information Processing	Signal transduction	hsa04330	Notch signaling pathway	5/312	62/9507	0.0806452	2.45735	2.1206	0.0521861	0.283367	0.247233	5
Human Diseases	Cardiovascular disease	hsa05417	Lipid and atherosclerosis	12/312	216/9507	0.0555556	1.69284	1.89727	0.0522994	0.283367	0.247233	12
Metabolism	Glycan biosynthesis and metabolism	hsa00513	Various types of N-glycan biosynthesis	4/312	44/9507	0.0909091	2.7701	2.16776	0.0552989	0.294269	0.256745	4
Organismal Systems	Endocrine system	hsa04926	Relaxin signaling pathway	8/312	130/9507	0.0615385	1.87515	1.85064	0.0640011	0.329302	0.287311	8
Metabolism	Global and overview maps	hsa01240	Biosynthesis of cofactors	9/312	154/9507	0.0584416	1.78078	1.79935	0.0667653	0.329302	0.287311	9
Organismal Systems	Circulatory system	hsa04261	Adrenergic signaling in cardiomyocytes	9/312	154/9507	0.0584416	1.78078	1.79935	0.0667653	0.329302	0.287311	9
Organismal Systems	Immune system	hsa04620	Toll-like receptor signaling pathway	7/312	109/9507	0.0642202	1.95686	1.85074	0.0669863	0.329302	0.287311	7
Metabolism	Glycan biosynthesis and metabolism	hsa00514	Other types of O-glycan biosynthesis	4/312	47/9507	0.0851064	2.59329	2.01697	0.0674075	0.329302	0.287311	4
Metabolism	Glycan biosynthesis and metabolism	hsa00533	Glycosaminoglycan biosynthesis - keratan sulfate	2/312	14/9507	0.142857	4.35302	2.31259	0.0753526	0.362178	0.315995	2
Organismal Systems	Endocrine system	hsa04920	Adipocytokine signaling pathway	5/312	70/9507	0.0714286	2.17651	1.81982	0.0793622	0.364693	0.318188	5
Metabolism	Carbohydrate metabolism	hsa00030	Pentose phosphate pathway	3/312	31/9507	0.0967742	2.94882	2.00189	0.0801047	0.364693	0.318188	3
Metabolism	Carbohydrate metabolism	hsa00053	Ascorbate and aldarate metabolism	3/312	31/9507	0.0967742	2.94882	2.00189	0.0801047	0.364693	0.318188	3
Metabolism	Amino acid metabolism	hsa00330	Arginine and proline metabolism	4/312	50/9507	0.08	2.43769	1.87748	0.0807709	0.364693	0.318188	4
Organismal Systems	Endocrine system	hsa04928	Parathyroid hormone synthesis, secretion and action	7/312	115/9507	0.0608696	1.85477	1.6987	0.0838049	0.371856	0.324438	7
Human Diseases	Cancer: specific types	hsa05222	Small cell lung cancer	6/312	93/9507	0.0645161	1.96588	1.72416	0.0848531	0.371856	0.324438	6
Organismal Systems	Immune system	hsa04657	IL-17 signaling pathway	6/312	95/9507	0.0631579	1.92449	1.66811	0.091785	0.394949	0.344586	6
Metabolism	Global and overview maps	hsa01210	2-Oxocarboxylic acid metabolism	3/312	33/9507	0.0909091	2.7701	1.87625	0.0927731	0.394949	0.344586	3
Environmental Information Processing	Signal transduction	hsa04022	cGMP-PKG signaling pathway	9/312	166/9507	0.0542169	1.65205	1.56113	0.09586	0.402342	0.351037	9
Metabolism	Lipid metabolism	hsa00600	Sphingolipid metabolism	4/312	55/9507	0.0727273	2.21608	1.66603	0.10569	0.43744	0.381659	4
Metabolism	Glycan biosynthesis and metabolism	hsa00510	N-Glycan biosynthesis	4/312	56/9507	0.0714286	2.17651	1.62649	0.111049	0.453325	0.395519	4
Genetic Information Processing	Replication and repair	hsa03030	DNA replication	3/312	36/9507	0.0833333	2.53926	1.70438	0.113195	0.45584	0.397712	3
Metabolism	Global and overview maps	hsa01212	Fatty acid metabolism	4/312	57/9507	0.0701754	2.13833	1.58777	0.116528	0.463003	0.403962	4
Human Diseases	Infectious disease: parasitic	hsa05146	Amoebiasis	6/312	103/9507	0.0582524	1.77502	1.45672	0.122438	0.480088	0.418868	6
Metabolism	Carbohydrate metabolism	hsa00520	Amino sugar and nucleotide sugar metabolism	3/312	38/9507	0.0789474	2.40562	1.59922	0.12767	0.487766	0.425567	3
Human Diseases	Immune disease	hsa05340	Primary immunodeficiency	3/312	38/9507	0.0789474	2.40562	1.59922	0.12767	0.487766	0.425567	3
Metabolism	Metabolism of cofactors and vitamins	hsa00670	One carbon pool by folate	3/312	39/9507	0.0769231	2.34393	1.54911	0.135143	0.502416	0.43835	3
Cellular Processes	Transport and catabolism	hsa04146	Peroxisome	5/312	83/9507	0.060241	1.83561	1.4084	0.136563	0.502416	0.43835	5
Organismal Systems	Immune system	hsa04623	Cytosolic DNA-sensing pathway	5/312	83/9507	0.060241	1.83561	1.4084	0.136563	0.502416	0.43835	5
Metabolism	Lipid metabolism	hsa00100	Steroid biosynthesis	2/312	20/9507	0.1	3.04712	1.68808	0.138633	0.503813	0.439568	2
Metabolism	Amino acid metabolism	hsa00310	Lysine degradation	4/312	63/9507	0.0634921	1.93468	1.37105	0.151721	0.538248	0.469612	4
Metabolism	Lipid metabolism	hsa00590	Arachidonic acid metabolism	4/312	63/9507	0.0634921	1.93468	1.37105	0.151721	0.538248	0.469612	4
Human Diseases	Infectious disease: viral	hsa05171	Coronavirus disease - COVID-19	11/312	238/9507	0.0462185	1.40833	1.17513	0.159626	0.55963	0.488268	11
Metabolism	Metabolism of terpenoids and polyketides	hsa00900	Terpenoid backbone biosynthesis	2/312	23/9507	0.0869565	2.64967	1.45903	0.173436	0.587317	0.512424	2
Genetic Information Processing	Replication and repair	hsa03430	Mismatch repair	2/312	23/9507	0.0869565	2.64967	1.45903	0.173436	0.587317	0.512424	2
Organismal Systems	Excretory system	hsa04964	Proximal tubule bicarbonate reclamation	2/312	23/9507	0.0869565	2.64967	1.45903	0.173436	0.587317	0.512424	2
Human Diseases	Immune disease	hsa05322	Systemic lupus erythematosus	7/312	144/9507	0.0486111	1.48124	1.07185	0.194585	0.651532	0.568451	7
Human Diseases	Cancer: overview	hsa05204	Chemical carcinogenesis - DNA adducts	4/312	71/9507	0.056338	1.71668	1.11651	0.203913	0.668515	0.583268	4
Genetic Information Processing	Folding, sorting and degradation	hsa04141	Protein processing in endoplasmic reticulum	8/312	172/9507	0.0465116	1.41726	1.01723	0.204144	0.668515	0.583268	8
Metabolism	Lipid metabolism	hsa00592	alpha-Linolenic acid metabolism	2/312	26/9507	0.0769231	2.34393	1.26397	0.209441	0.674458	0.588454	2
Environmental Information Processing	Signal transduction	hsa04152	AMPK signaling pathway	6/312	122/9507	0.0491803	1.49858	1.02094	0.211772	0.674458	0.588454	6
Environmental Information Processing	Signal transduction	hsa04310	Wnt signaling pathway	8/312	174/9507	0.045977	1.40097	0.983284	0.212749	0.674458	0.588454	8
Metabolism	Glycan biosynthesis and metabolism	hsa00601	Glycosphingolipid biosynthesis - lacto and neolacto series	2/312	28/9507	0.0714286	2.17651	1.1484	0.233841	0.733521	0.639985	2
Metabolism	Carbohydrate metabolism	hsa00020	Citrate cycle (TCA cycle)	2/312	30/9507	0.0666667	2.03141	1.04221	0.258394	0.793829	0.692602	2
Human Diseases	Drug resistance: antineoplastic	hsa01523	Antifolate resistance	2/312	30/9507	0.0666667	2.03141	1.04221	0.258394	0.793829	0.692602	2
Environmental Information Processing	Signal transduction	hsa04064	NF-kappa B signaling pathway	5/312	105/9507	0.047619	1.45101	0.85599	0.261991	0.796666	0.695077	5
Organismal Systems	Digestive system	hsa04972	Pancreatic secretion	5/312	106/9507	0.0471698	1.43732	0.833996	0.268273	0.807529	0.704555	5
Cellular Processes	Cell growth and death	hsa04215	Apoptosis - multiple species	2/312	32/9507	0.0625	1.90445	0.943993	0.28298	0.828216	0.722604	2
Human Diseases	Immune disease	hsa05310	Asthma	2/312	32/9507	0.0625	1.90445	0.943993	0.28298	0.828216	0.722604	2
NA	NA	hsa04382	Cornified envelope formation	9/312	217/9507	0.0414747	1.26378	0.724044	0.283483	0.828216	0.722604	9
Human Diseases	Infectious disease: viral	hsa05165	Human papillomavirus infection	13/312	333/9507	0.039039	1.18956	0.648635	0.299323	0.852661	0.743932	13
Organismal Systems	Endocrine system	hsa04910	Insulin signaling pathway	6/312	138/9507	0.0434783	1.32483	0.708032	0.299988	0.852661	0.743932	6
Organismal Systems	Immune system	hsa04062	Chemokine signaling pathway	8/312	193/9507	0.0414508	1.26305	0.680071	0.300434	0.852661	0.743932	8
Human Diseases	Infectious disease: bacterial	hsa05131	Shigellosis	10/312	253/9507	0.0395257	1.20439	0.606964	0.318793	0.890354	0.776819	10
Metabolism	Carbohydrate metabolism	hsa00051	Fructose and mannose metabolism	2/312	35/9507	0.0571429	1.74121	0.809197	0.319691	0.890354	0.776819	2
Organismal Systems	Digestive system	hsa04978	Mineral absorption	3/312	61/9507	0.0491803	1.49858	0.719577	0.323791	0.893424	0.779497	3
Human Diseases	Neurodegenerative disease	hsa05017	Spinocerebellar ataxia	6/312	144/9507	0.0416667	1.26963	0.600544	0.334807	0.906982	0.791326	6
Human Diseases	Cancer: overview	hsa05202	Transcriptional misregulation in cancer	8/312	201/9507	0.039801	1.21278	0.561632	0.339668	0.906982	0.791326	8
Metabolism	Global and overview maps	hsa01250	Biosynthesis of nucleotide sugars	2/312	37/9507	0.0540541	1.64709	0.726425	0.343923	0.906982	0.791326	2
Human Diseases	Infectious disease: parasitic	hsa05143	African trypanosomiasis	2/312	37/9507	0.0540541	1.64709	0.726425	0.343923	0.906982	0.791326	2
Human Diseases	Cancer: specific types	hsa05216	Thyroid cancer	2/312	37/9507	0.0540541	1.64709	0.726425	0.343923	0.906982	0.791326	2
Metabolism	Lipid metabolism	hsa00561	Glycerolipid metabolism	3/312	65/9507	0.0461538	1.40636	0.605532	0.35999	0.932843	0.81389	3
Organismal Systems	Endocrine system	hsa04927	Cortisol synthesis and secretion	3/312	65/9507	0.0461538	1.40636	0.605532	0.35999	0.932843	0.81389	3
Organismal Systems	Endocrine system	hsa04919	Thyroid hormone signaling pathway	5/312	122/9507	0.0409836	1.24882	0.5095	0.371857	0.955288	0.833473	5
Metabolism	Amino acid metabolism	hsa00260	Glycine, serine and threonine metabolism	2/312	41/9507	0.0487805	1.4864	0.574911	0.391473	0.968753	0.845221	2
Human Diseases	Cancer: specific types	hsa05219	Bladder cancer	2/312	41/9507	0.0487805	1.4864	0.574911	0.391473	0.968753	0.845221	2
Metabolism	Glycan biosynthesis and metabolism	hsa00604	Glycosphingolipid biosynthesis - ganglio series	1/312	15/9507	0.0666667	2.03141	0.736374	0.394017	0.968753	0.845221	1
Organismal Systems	Digestive system	hsa04970	Salivary secretion	4/312	97/9507	0.0412371	1.25654	0.46779	0.394611	0.968753	0.845221	4
Cellular Processes	Cell growth and death	hsa04216	Ferroptosis	2/312	42/9507	0.047619	1.45101	0.539571	0.403126	0.968753	0.845221	2
Human Diseases	Endocrine and metabolic disease	hsa04932	Non-alcoholic fatty liver disease	6/312	157/9507	0.0382166	1.1645	0.38284	0.41137	0.968753	0.845221	6
Metabolism	Glycan biosynthesis and metabolism	hsa00603	Glycosphingolipid biosynthesis - globo and isoglobo series	1/312	16/9507	0.0625	1.90445	0.666941	0.413935	0.968753	0.845221	1
Organismal Systems	Digestive system	hsa04975	Fat digestion and absorption	2/312	43/9507	0.0465116	1.41726	0.505135	0.414672	0.968753	0.845221	2
Cellular Processes	Transport and catabolism	hsa04145	Phagosome	6/312	159/9507	0.0377358	1.14985	0.351003	0.423141	0.968753	0.845221	6
Human Diseases	Infectious disease: viral	hsa05160	Hepatitis C	6/312	159/9507	0.0377358	1.14985	0.351003	0.423141	0.968753	0.845221	6
Genetic Information Processing	Transcription	hsa03022	Basal transcription factors	2/312	44/9507	0.0454545	1.38505	0.471555	0.426106	0.968753	0.845221	2
Genetic Information Processing	Replication and repair	hsa03410	Base excision repair	2/312	44/9507	0.0454545	1.38505	0.471555	0.426106	0.968753	0.845221	2
Organismal Systems	Immune system	hsa04621	NOD-like receptor signaling pathway	7/312	189/9507	0.037037	1.12856	0.328836	0.427006	0.968753	0.845221	7
Metabolism	Lipid metabolism	hsa00120	Primary bile acid biosynthesis	1/312	17/9507	0.0588235	1.79242	0.602348	0.433201	0.968753	0.845221	1
Metabolism	Metabolism of other amino acids	hsa00450	Selenocompound metabolism	1/312	17/9507	0.0588235	1.79242	0.602348	0.433201	0.968753	0.845221	1
Metabolism	Energy metabolism	hsa00910	Nitrogen metabolism	1/312	17/9507	0.0588235	1.79242	0.602348	0.433201	0.968753	0.845221	1
Environmental Information Processing	Membrane transport	hsa02010	ABC transporters	2/312	45/9507	0.0444444	1.35427	0.438787	0.437423	0.968753	0.845221	2
Genetic Information Processing	Translation	hsa03015	mRNA surveillance pathway	4/312	103/9507	0.038835	1.18335	0.344615	0.439124	0.968753	0.845221	4
Human Diseases	Infectious disease: parasitic	hsa05142	Chagas disease	4/312	103/9507	0.038835	1.18335	0.344615	0.439124	0.968753	0.845221	4
Human Diseases	Infectious disease: viral	hsa05161	Hepatitis B	6/312	163/9507	0.0368098	1.12164	0.288533	0.446579	0.968753	0.845221	6
Metabolism	Metabolism of cofactors and vitamins	hsa00860	Porphyrin metabolism	2/312	46/9507	0.0434783	1.32483	0.40679	0.448617	0.968753	0.845221	2
Genetic Information Processing	Folding, sorting and degradation	hsa03050	Proteasome	2/312	46/9507	0.0434783	1.32483	0.40679	0.448617	0.968753	0.845221	2
Organismal Systems	Immune system	hsa04625	C-type lectin receptor signaling pathway	4/312	105/9507	0.0380952	1.16081	0.305202	0.453764	0.972819	0.848768	4
Human Diseases	Endocrine and metabolic disease	hsa04930	Type II diabetes mellitus	2/312	47/9507	0.0425532	1.29664	0.375526	0.459686	0.978474	0.853702	2
Metabolism	Glycan biosynthesis and metabolism	hsa00531	Glycosaminoglycan degradation	1/312	19/9507	0.0526316	1.60374	0.485225	0.469859	0.993036	0.866407	1
Genetic Information Processing	Translation	hsa03013	Nucleocytoplasmic transport	4/312	108/9507	0.037037	1.12856	0.247504	0.475485	0.997586	0.870377	4
Human Diseases	Infectious disease: viral	hsa05162	Measles	5/312	139/9507	0.0359712	1.09608	0.210203	0.482075	0.997586	0.870377	5
Organismal Systems	Immune system	hsa04659	Th17 cell differentiation	4/312	109/9507	0.0366972	1.11821	0.228634	0.482654	0.997586	0.870377	4
Cellular Processes	Cellular community - eukaryotes	hsa04530	Tight junction	6/312	170/9507	0.0352941	1.07545	0.18285	0.487073	0.997586	0.870377	6
Environmental Information Processing	Signal transduction	hsa04066	HIF-1 signaling pathway	4/312	110/9507	0.0363636	1.10804	0.20994	0.489783	0.997586	0.870377	4
Human Diseases	Infectious disease: parasitic	hsa05144	Malaria	2/312	50/9507	0.04	1.21885	0.28579	0.492098	0.997586	0.870377	2
Human Diseases	Infectious disease: bacterial	hsa05110	Vibrio cholerae infection	2/312	51/9507	0.0392157	1.19495	0.257128	0.502627	0.999206	0.87179	2
Human Diseases	Infectious disease: parasitic	hsa05145	Toxoplasmosis	4/312	112/9507	0.0357143	1.08826	0.173062	0.50392	0.999206	0.87179	4
Metabolism	Metabolism of cofactors and vitamins	hsa00770	Pantothenate and CoA biosynthesis	1/312	21/9507	0.047619	1.45101	0.381111	0.504154	0.999206	0.87179	1
Organismal Systems	Development and regeneration	hsa04380	Osteoclast differentiation	5/312	143/9507	0.034965	1.06542	0.145205	0.507173	0.999206	0.87179	5
Human Diseases	Infectious disease: viral	hsa05169	Epstein-Barr virus infection	7/312	205/9507	0.0341463	1.04048	0.107923	0.512038	0.999206	0.87179	7
Metabolism	Amino acid metabolism	hsa00270	Cysteine and methionine metabolism	2/312	52/9507	0.0384615	1.17197	0.229043	0.513015	0.999206	0.87179	2
NA	NA	hsa04517	IgSF CAM signaling	10/312	302/9507	0.0331126	1.00898	0.0292079	0.534633	1	0.872483	10
Metabolism	Glycan biosynthesis and metabolism	hsa00515	Mannose type O-glycan biosynthesis	1/312	23/9507	0.0434783	1.32483	0.287295	0.536236	1	0.872483	1
Organismal Systems	Endocrine system	hsa04911	Insulin secretion	3/312	86/9507	0.0348837	1.06295	0.108013	0.539972	1	0.872483	3
Genetic Information Processing	Replication and repair	hsa03460	Fanconi anemia pathway	2/312	55/9507	0.0363636	1.10804	0.148017	0.543311	1	0.872483	2
Human Diseases	Infectious disease: bacterial	hsa05134	Legionellosis	2/312	56/9507	0.0357143	1.08826	0.122011	0.553115	1	0.872483	2
Human Diseases	Neurodegenerative disease	hsa05020	Prion disease	9/312	278/9507	0.0323741	0.986476	-0.0421545	0.565071	1	0.872483	9
Organismal Systems	Aging	hsa04211	Longevity regulating pathway	3/312	90/9507	0.0333333	1.01571	0.0275744	0.570974	1	0.872483	3
Organismal Systems	Immune system	hsa04660	T cell receptor signaling pathway	4/312	122/9507	0.0327869	0.999054	-0.00193665	0.571788	1	0.872483	4
Metabolism	Metabolism of other amino acids	hsa00480	Glutathione metabolism	2/312	59/9507	0.0338983	1.03292	0.0467221	0.581629	1	0.872483	2
Organismal Systems	Endocrine system	hsa04912	GnRH signaling pathway	3/312	93/9507	0.0322581	0.98294	-0.0304525	0.593362	1	0.872483	3
Metabolism	Lipid metabolism	hsa01040	Biosynthesis of unsaturated fatty acids	1/312	27/9507	0.037037	1.12856	0.123222	0.594326	1	0.872483	1
Metabolism	Lipid metabolism	hsa00062	Fatty acid elongation	1/312	28/9507	0.0357143	1.08826	0.0861469	0.607677	1	0.872483	1
Human Diseases	Immune disease	hsa05323	Rheumatoid arthritis	3/312	95/9507	0.0315789	0.962247	-0.0681198	0.607862	1	0.872483	3
Environmental Information Processing	Signal transduction	hsa04024	cAMP signaling pathway	7/312	226/9507	0.0309735	0.943797	-0.157514	0.61603	1	0.872483	7
Genetic Information Processing	Replication and repair	hsa03420	Nucleotide excision repair	2/312	63/9507	0.031746	0.967338	-0.0479107	0.617535	1	0.872483	2
Human Diseases	Cancer: specific types	hsa05217	Basal cell carcinoma	2/312	63/9507	0.031746	0.967338	-0.0479107	0.617535	1	0.872483	2
Environmental Information Processing	Signal transduction	hsa04392	Hippo signaling pathway - multiple species	1/312	29/9507	0.0344828	1.05073	0.0503966	0.62059	1	0.872483	1
Organismal Systems	Sensory system	hsa04744	Phototransduction	1/312	29/9507	0.0344828	1.05073	0.0503966	0.62059	1	0.872483	1
Human Diseases	Cancer: overview	hsa05208	Chemical carcinogenesis - reactive oxygen species	7/312	227/9507	0.030837	0.939639	-0.169549	0.620682	1	0.872483	7
Human Diseases	Neurodegenerative disease	hsa05022	Pathways of neurodegeneration - multiple diseases	15/312	483/9507	0.0310559	0.946309	-0.223087	0.62601	1	0.872483	15
Metabolism	Lipid metabolism	hsa00140	Steroid hormone biosynthesis	2/312	64/9507	0.03125	0.952224	-0.0706397	0.626135	1	0.872483	2
Genetic Information Processing	Information processing in viruses	hsa03250	Viral life cycle - HIV-1	2/312	64/9507	0.03125	0.952224	-0.0706397	0.626135	1	0.872483	2
Organismal Systems	Endocrine system	hsa04925	Aldosterone synthesis and secretion	3/312	98/9507	0.0306122	0.93279	-0.123189	0.628961	1	0.872483	3
Metabolism	Lipid metabolism	hsa00591	Linoleic acid metabolism	1/312	30/9507	0.0333333	1.01571	0.0158696	0.63308	1	0.872483	1
Human Diseases	Drug resistance: antineoplastic	hsa01522	Endocrine resistance	3/312	99/9507	0.030303	0.923368	-0.141181	0.635818	1	0.872483	3
Genetic Information Processing	Translation	hsa00970	Aminoacyl-tRNA biosynthesis	2/312	66/9507	0.030303	0.923368	-0.115073	0.642883	1	0.872483	2
Genetic Information Processing	Folding, sorting and degradation	hsa03060	Protein export	1/312	31/9507	0.0322581	0.98294	-0.0175241	0.64516	1	0.872483	1
NA	NA	hsa04981	Folate transport and metabolism	1/312	31/9507	0.0322581	0.98294	-0.0175241	0.64516	0.999999819698911	0.872483	1
Organismal Systems	Circulatory system	hsa04270	Vascular smooth muscle contraction	4/312	134/9507	0.0298507	0.909587	-0.194154	0.645921	0.999999819698911	0.872483	4
Environmental Information Processing	Signal transduction	hsa04151	PI3K-Akt signaling pathway	11/312	362/9507	0.0303867	0.925919	-0.264709	0.64734	0.999999819698911	0.872483	11
Cellular Processes	Transport and catabolism	hsa04140	Autophagy - animal	5/312	169/9507	0.0295858	0.901513	-0.237954	0.655733	0.999999819698911	0.872483	5
Metabolism	Carbohydrate metabolism	hsa00052	Galactose metabolism	1/312	32/9507	0.03125	0.952224	-0.0498654	0.656843	0.999999819698911	0.872483	1
Human Diseases	Cancer: specific types	hsa05225	Hepatocellular carcinoma	5/312	170/9507	0.0294118	0.89621	-0.251521	0.660844	0.999999819698911	0.872483	5
Cellular Processes	Cell growth and death	hsa04210	Apoptosis	4/312	137/9507	0.0291971	0.889669	-0.239601	0.663078	0.999999819698911	0.872483	4
Organismal Systems	Endocrine system	hsa04924	Renin secretion	2/312	69/9507	0.0289855	0.883222	-0.179327	0.66689	0.999999819698911	0.872483	2
Genetic Information Processing	Folding, sorting and degradation	hsa04130	SNARE interactions in vesicular transport	1/312	33/9507	0.030303	0.923368	-0.0812268	0.668143	0.999999819698911	0.872483	1
Human Diseases	Infectious disease: bacterial	hsa05135	Yersinia infection	4/312	138/9507	0.0289855	0.883222	-0.254539	0.66867	0.999999819698911	0.872483	4
Human Diseases	Cancer: overview	hsa05203	Viral carcinogenesis	6/312	205/9507	0.0292683	0.891839	-0.288377	0.669717	0.999999819698911	0.872483	6
Human Diseases	Cardiovascular disease	hsa05415	Diabetic cardiomyopathy	6/312	205/9507	0.0292683	0.891839	-0.288377	0.669717	0.999999819698911	0.872483	6
Human Diseases	Cancer: specific types	hsa05211	Renal cell carcinoma	2/312	70/9507	0.0285714	0.870604	-0.200148	0.674599	0.999999819698911	0.872483	2
Human Diseases	Cardiovascular disease	hsa05416	Viral myocarditis	2/312	70/9507	0.0285714	0.870604	-0.200148	0.674599	0.999999819698911	0.872483	2
Environmental Information Processing	Signal transduction	hsa04371	Apelin signaling pathway	4/312	140/9507	0.0285714	0.870604	-0.284108	0.679664	0.999999819698911	0.872483	4
Human Diseases	Cancer: specific types	hsa05215	Prostate cancer	3/312	106/9507	0.0283019	0.862391	-0.262429	0.681332	0.999999819698911	0.872483	3
Organismal Systems	Endocrine system	hsa04922	Glucagon signaling pathway	3/312	107/9507	0.0280374	0.854331	-0.279122	0.687477	0.999999819698911	0.872483	3
Human Diseases	Cancer: specific types	hsa05218	Melanoma	2/312	73/9507	0.0273973	0.834826	-0.260949	0.696858	0.999999819698911	0.872483	2
Human Diseases	Cancer: specific types	hsa05223	Non-small cell lung cancer	2/312	73/9507	0.0273973	0.834826	-0.260949	0.696858	0.999999819698911	0.872483	2
Human Diseases	Endocrine and metabolic disease	hsa04931	Insulin resistance	3/312	109/9507	0.0275229	0.838656	-0.312068	0.699503	0.999999819698911	0.872483	3
Metabolism	Carbohydrate metabolism	hsa00040	Pentose and glucuronate interconversions	1/312	36/9507	0.0277778	0.846421	-0.170054	0.699864	0.999999819698911	0.872483	1
Human Diseases	Drug resistance: antineoplastic	hsa01524	Platinum drug resistance	2/312	75/9507	0.0266667	0.812564	-0.30018	0.710989	0.999999819698911	0.872483	2
Organismal Systems	Endocrine system	hsa04918	Thyroid hormone synthesis	2/312	75/9507	0.0266667	0.812564	-0.30018	0.710989	0.999999819698911	0.872483	2
Human Diseases	Infectious disease: bacterial	hsa05152	Tuberculosis	5/312	182/9507	0.0274725	0.83712	-0.408677	0.718302	0.999999819698911	0.872483	5
Metabolism	Metabolism of cofactors and vitamins	hsa00760	Nicotinate and nicotinamide metabolism	1/312	38/9507	0.0263158	0.801872	-0.225416	0.719314	0.999999819698911	0.872483	1
Organismal Systems	Excretory system	hsa04960	Aldosterone-regulated sodium reabsorption	1/312	38/9507	0.0263158	0.801872	-0.225416	0.719314	0.999999819698911	0.872483	1
Human Diseases	Cancer: specific types	hsa05224	Breast cancer	4/312	148/9507	0.027027	0.823545	-0.398521	0.721077	0.999999819698911	0.872483	4
Human Diseases	Infectious disease: viral	hsa05168	Herpes simplex virus 1 infection	5/312	183/9507	0.0273224	0.832545	-0.42133	0.722763	0.999999819698911	0.872483	5
Human Diseases	Cancer: specific types	hsa05226	Gastric cancer	4/312	150/9507	0.0266667	0.812564	-0.426217	0.73079	0.999999819698911	0.872483	4
Genetic Information Processing	Folding, sorting and degradation	hsa03018	RNA degradation	2/312	78/9507	0.025641	0.781312	-0.357224	0.73115	0.999999819698911	0.872483	2
Environmental Information Processing	Signal transduction	hsa04020	Calcium signaling pathway	7/312	254/9507	0.0275591	0.839756	-0.476823	0.733771	0.999999819698911	0.872483	7
Human Diseases	Infectious disease: parasitic	hsa05140	Leishmaniasis	2/312	79/9507	0.0253165	0.771422	-0.375785	0.7376	0.999999819698911	0.872483	2
Human Diseases	Neurodegenerative disease	hsa05010	Alzheimer disease	11/312	391/9507	0.028133	0.857245	-0.530981	0.743114	0.999999819698911	0.872483	11
Human Diseases	Drug resistance: antineoplastic	hsa01521	EGFR tyrosine kinase inhibitor resistance	2/312	80/9507	0.025	0.761779	-0.394129	0.743919	0.999999819698911	0.872483	2
Genetic Information Processing	Replication and repair	hsa03440	Homologous recombination	1/312	41/9507	0.0243902	0.743199	-0.303533	0.746158	0.999999819698911	0.872483	1
Metabolism	Xenobiotics biodegradation and metabolism	hsa00983	Drug metabolism - other enzymes	2/312	81/9507	0.0246914	0.752374	-0.412264	0.750107	0.999999819698911	0.872483	2
Human Diseases	Endocrine and metabolic disease	hsa04934	Cushing syndrome	4/312	155/9507	0.0258065	0.786352	-0.493983	0.753963	0.999999819698911	0.872483	4
Organismal Systems	Nervous system	hsa04722	Neurotrophin signaling pathway	3/312	120/9507	0.025	0.761779	-0.483735	0.75941	0.999999819698911	0.872483	3
Organismal Systems	Excretory system	hsa04962	Vasopressin-regulated water reabsorption	1/312	44/9507	0.0227273	0.692526	-0.376548	0.770442	0.999999819698911	0.872483	1
Cellular Processes	Cell growth and death	hsa04217	Necroptosis	4/312	159/9507	0.0251572	0.76657	-0.54676	0.771377	0.999999819698911	0.872483	4
Cellular Processes	Cell motility	hsa04810	Regulation of actin cytoskeleton	6/312	232/9507	0.0258621	0.788047	-0.602042	0.778729	0.999999819698911	0.872483	6
Environmental Information Processing	Signal transduction	hsa04012	ErbB signaling pathway	2/312	86/9507	0.0232558	0.708631	-0.49997	0.779153	0.999999819698911	0.872483	2
Human Diseases	Neurodegenerative disease	hsa05014	Amyotrophic lateral sclerosis	10/312	371/9507	0.0269542	0.821325	-0.646656	0.782281	0.999999819698911	0.872483	10
Organismal Systems	Nervous system	hsa04727	GABAergic synapse	2/312	89/9507	0.0224719	0.684745	-0.550399	0.795129	0.999999819698911	0.872483	2
Organismal Systems	Digestive system	hsa04976	Bile secretion	2/312	90/9507	0.0222222	0.677137	-0.566871	0.800223	0.999999819698911	0.872483	2
Human Diseases	Cancer: overview	hsa05235	PD-L1 expression and PD-1 checkpoint pathway in cancer	2/312	90/9507	0.0222222	0.677137	-0.566871	0.800223	0.999999819698911	0.872483	2
Human Diseases	Infectious disease: bacterial	hsa05130	Pathogenic Escherichia coli infection	5/312	203/9507	0.0246305	0.750521	-0.661832	0.801523	0.999999819698911	0.872483	5
Human Diseases	Substance dependence	hsa05030	Cocaine addiction	1/312	49/9507	0.0204082	0.62186	-0.488822	0.805878	0.999999819698911	0.872483	1
Organismal Systems	Immune system	hsa04672	Intestinal immune network for IgA production	1/312	50/9507	0.02	0.609423	-0.510053	0.812282	0.999999819698911	0.872483	1
Organismal Systems	Immune system	hsa04658	Th1 and Th2 cell differentiation	2/312	93/9507	0.0215054	0.655294	-0.615324	0.81484	0.999999819698911	0.872483	2
Metabolism	Lipid metabolism	hsa00565	Ether lipid metabolism	1/312	51/9507	0.0196078	0.597474	-0.530916	0.818475	0.999999819698911	0.872483	1
Organismal Systems	Endocrine system	hsa04913	Ovarian steroidogenesis	1/312	52/9507	0.0192308	0.585984	-0.551428	0.824464	0.999999819698911	0.872483	1
Human Diseases	Infectious disease: viral	hsa05164	Influenza A	4/312	173/9507	0.0231214	0.704535	-0.722429	0.824794	0.999999819698911	0.872483	4
Organismal Systems	Environmental adaptation	hsa04713	Circadian entrainment	2/312	97/9507	0.0206186	0.628271	-0.677825	0.832842	0.999999819698911	0.872483	2
Human Diseases	Infectious disease: viral	hsa05170	Human immunodeficiency virus 1 infection	5/312	214/9507	0.0233645	0.711943	-0.785069	0.836704	0.999999819698911	0.872483	5
Environmental Information Processing	Signal transduction	hsa04070	Phosphatidylinositol signaling system	2/312	98/9507	0.0204082	0.62186	-0.693097	0.83709	0.999999819698911	0.872483	2
Organismal Systems	Endocrine system	hsa04915	Estrogen signaling pathway	3/312	139/9507	0.0215827	0.657651	-0.748951	0.83988	0.999999819698911	0.872483	3
Organismal Systems	Immune system	hsa04666	Fc gamma R-mediated phagocytosis	2/312	99/9507	0.020202	0.615579	-0.708234	0.84124	0.999999819698911	0.872483	2
Organismal Systems	Immune system	hsa04640	Hematopoietic cell lineage	2/312	100/9507	0.02	0.609423	-0.723238	0.845294	0.999999819698911	0.872483	2
Environmental Information Processing	Signal transduction	hsa04340	Hedgehog signaling pathway	1/312	56/9507	0.0178571	0.544128	-0.630229	0.846515	0.999999819698911	0.872483	1
Organismal Systems	Endocrine system	hsa04916	Melanogenesis	2/312	101/9507	0.019802	0.603389	-0.738113	0.849254	0.999999819698911	0.872483	2
Cellular Processes	Cellular community - eukaryotes	hsa04550	Signaling pathways regulating pluripotency of stem cells	3/312	144/9507	0.0208333	0.634816	-0.813366	0.856766	0.999999819698911	0.872483	3
Metabolism	Lipid metabolism	hsa00564	Glycerophospholipid metabolism	2/312	103/9507	0.0194175	0.591673	-0.767487	0.856899	0.999999819698911	0.872483	2
Human Diseases	Cancer: specific types	hsa05213	Endometrial cancer	1/312	59/9507	0.0169492	0.51646	-0.68626	0.861221	0.999999819698911	0.872483	1
Human Diseases	Infectious disease: viral	hsa05166	Human T-cell leukemia virus 1 infection	5/312	224/9507	0.0223214	0.68016	-0.892305	0.864115	0.999999819698911	0.872483	5
Organismal Systems	Endocrine system	hsa04929	GnRH secretion	1/312	65/9507	0.0153846	0.468787	-0.791578	0.886552	0.999999819698911	0.872483	1
Organismal Systems	Endocrine system	hsa04921	Oxytocin signaling pathway	3/312	155/9507	0.0193548	0.589764	-0.948522	0.888533	0.999999819698911	0.872483	3
Organismal Systems	Environmental adaptation	hsa04714	Thermogenesis	5/312	235/9507	0.0212766	0.648322	-1.00552	0.889711	0.999999819698911	0.872483	5
Organismal Systems	Immune system	hsa04613	Neutrophil extracellular trap formation	4/312	196/9507	0.0204082	0.62186	-0.985332	0.889954	0.999999819698911	0.872483	4
Human Diseases	Neurodegenerative disease	hsa05016	Huntington disease	7/312	311/9507	0.022508	0.685846	-1.03759	0.890349	0.999999819698911	0.872483	7
Cellular Processes	Cell growth and death	hsa04110	Cell cycle	3/312	158/9507	0.0189873	0.578566	-0.983956	0.896031	0.999999819698911	0.872483	3
Human Diseases	Cancer: specific types	hsa05221	Acute myeloid leukemia	1/312	68/9507	0.0147059	0.448105	-0.841295	0.897432	0.999999819698911	0.872483	1
Organismal Systems	Immune system	hsa04664	Fc epsilon RI signaling pathway	1/312	69/9507	0.0144928	0.441611	-0.857476	0.900822	0.999999819698911	0.872483	1
Human Diseases	Substance dependence	hsa05031	Amphetamine addiction	1/312	69/9507	0.0144928	0.441611	-0.857476	0.900822	0.999999819698911	0.872483	1
Human Diseases	Cancer: overview	hsa05205	Proteoglycans in cancer	4/312	204/9507	0.0196078	0.597474	-1.07053	0.907066	0.999999819698911	0.872483	4
Human Diseases	Infectious disease: bacterial	hsa05120	Epithelial cell signaling in Helicobacter pylori infection	1/312	71/9507	0.0140845	0.429171	-0.889286	0.907271	0.999999819698911	0.872483	1
Human Diseases	Cancer: overview	hsa05230	Central carbon metabolism in cancer	1/312	71/9507	0.0140845	0.429171	-0.889286	0.907271	0.999999819698911	0.872483	1
Organismal Systems	Immune system	hsa04622	RIG-I-like receptor signaling pathway	1/312	72/9507	0.0138889	0.42321	-0.904926	0.910337	0.999999819698911	0.872483	1
Cellular Processes	Cell growth and death	hsa04115	p53 signaling pathway	1/312	75/9507	0.0133333	0.406282	-0.950844	0.918942	0.999999819698911	0.872483	1
Environmental Information Processing	Signal transduction	hsa04071	Sphingolipid signaling pathway	2/312	125/9507	0.016	0.487538	-1.06235	0.920451	0.999999819698911	0.872483	2
Cellular Processes	Transport and catabolism	hsa04144	Endocytosis	5/312	252/9507	0.0198413	0.604586	-1.17183	0.921115	0.999999819698911	0.872483	5
Human Diseases	Cancer: specific types	hsa05214	Glioma	1/312	76/9507	0.0131579	0.400936	-0.965831	0.921624	0.999999819698911	0.872483	1
Environmental Information Processing	Signal transduction	hsa04015	Rap1 signaling pathway	4/312	212/9507	0.0188679	0.574927	-1.15294	0.921784	0.999999819698911	0.872483	4
Genetic Information Processing	Transcription	hsa03040	Spliceosome	5/312	253/9507	0.0197628	0.602197	-1.18131	0.922689	0.999999819698911	0.872483	5
Human Diseases	Cancer: specific types	hsa05212	Pancreatic cancer	1/312	77/9507	0.012987	0.395729	-0.980667	0.924217	0.999999819698911	0.872483	1
Human Diseases	Cancer: specific types	hsa05220	Chronic myeloid leukemia	1/312	77/9507	0.012987	0.395729	-0.980667	0.924217	0.999999819698911	0.872483	1
Metabolism	Carbohydrate metabolism	hsa00562	Inositol phosphate metabolism	1/312	78/9507	0.0128205	0.390656	-0.995354	0.926724	0.999999819698911	0.872483	1
Human Diseases	Infectious disease: bacterial	hsa05100	Bacterial invasion of epithelial cells	1/312	78/9507	0.0128205	0.390656	-0.995354	0.926724	0.999999819698911	0.872483	1
Human Diseases	Cancer: overview	hsa05207	Chemical carcinogenesis - receptor activation	4/312	217/9507	0.0184332	0.56168	-1.20313	0.92989	0.999999819698911	0.872483	4
Environmental Information Processing	Signal transduction	hsa04068	FoxO signaling pathway	2/312	133/9507	0.0150376	0.458213	-1.15902	0.936117	0.999999819698911	0.872483	2
Genetic Information Processing	Chromosome	hsa03083	Polycomb repressive complex	1/312	83/9507	0.0120482	0.367122	-1.0667	0.938073	0.999999819698911	0.872483	1
Metabolism	Global and overview maps	hsa01232	Nucleotide metabolism	1/312	85/9507	0.0117647	0.358484	-1.09432	0.942106	0.999999819698911	0.872483	1
Organismal Systems	Development and regeneration	hsa04360	Axon guidance	3/312	184/9507	0.0163043	0.496812	-1.26958	0.944265	0.999999819698911	0.872483	3
Metabolism	Energy metabolism	hsa00190	Oxidative phosphorylation	2/312	138/9507	0.0144928	0.441611	-1.21711	0.944376	0.999999819698911	0.872483	2
Human Diseases	Cancer: specific types	hsa05210	Colorectal cancer	1/312	87/9507	0.0114943	0.350243	-1.12146	0.945877	0.999999819698911	0.872483	1
Genetic Information Processing	Folding, sorting and degradation	hsa04120	Ubiquitin mediated proteolysis	2/312	142/9507	0.0140845	0.429171	-1.2624	0.950243	0.999999819698911	0.872483	2
Human Diseases	Substance dependence	hsa05034	Alcoholism	3/312	191/9507	0.0157068	0.478605	-1.34082	0.953136	0.999999819698911	0.872483	3
Cellular Processes	Cell growth and death	hsa04218	Cellular senescence	2/312	157/9507	0.0127389	0.388168	-1.42389	0.967411	0.999999819698911	0.872483	2
Environmental Information Processing	Signal transduction	hsa04150	mTOR signaling pathway	2/312	158/9507	0.0126582	0.385711	-1.43423	0.968326	0.999999819698911	0.872483	2
Cellular Processes	Transport and catabolism	hsa04137	Mitophagy - animal	1/312	105/9507	0.00952381	0.290201	-1.34716	0.970499	0.999999819698911	0.872483	1
Environmental Information Processing	Signal transduction	hsa04010	MAPK signaling pathway	5/312	300/9507	0.0166667	0.507853	-1.5955	0.971492	0.999999819698911	0.872483	5
Organismal Systems	Endocrine system	hsa04914	Progesterone-mediated oocyte maturation	1/312	111/9507	0.00900901	0.274515	-1.41618	0.975908	0.999999819698911	0.872483	1
NA	NA	hsa04081	Hormone signaling	3/312	219/9507	0.0136986	0.417413	-1.60665	0.977038	0.999999819698911	0.872483	3
Human Diseases	Neurodegenerative disease	hsa05012	Parkinson disease	4/312	271/9507	0.0147601	0.449759	-1.69276	0.979945	0.999999819698911	0.872483	4
Genetic Information Processing	Chromosome	hsa03082	ATP-dependent chromatin remodeling	1/312	117/9507	0.00854701	0.260437	-1.48264	0.980328	0.999999819698911	0.872483	1
Human Diseases	Infectious disease: viral	hsa05163	Human cytomegalovirus infection	3/312	227/9507	0.0132159	0.402702	-1.67776	0.98137	0.999999819698911	0.872483	3
Human Diseases	Cancer: overview	hsa05206	MicroRNAs in cancer	5/312	320/9507	0.015625	0.476112	-1.75601	0.98184	0.999999819698911	0.872483	5
Organismal Systems	Endocrine system	hsa04935	Growth hormone synthesis, secretion and action	1/312	122/9507	0.00819672	0.249764	-1.53625	0.983386	0.999999819698911	0.872483	1
Environmental Information Processing	Signal transduction	hsa04014	Ras signaling pathway	3/312	238/9507	0.012605	0.38409	-1.77251	0.986073	0.999999819698911	0.872483	3
Metabolism	Nucleotide metabolism	hsa00230	Purine metabolism	1/312	128/9507	0.0078125	0.238056	-1.59864	0.986437	0.999999819698911	0.872483	1
Organismal Systems	Nervous system	hsa04728	Dopaminergic synapse	1/312	133/9507	0.0075188	0.229106	-1.64914	0.988549	0.999999819698911	0.872483	1
Human Diseases	Infectious disease: viral	hsa05167	Kaposi sarcoma-associated herpesvirus infection	2/312	196/9507	0.0102041	0.31093	-1.79553	0.989496	0.999999819698911	0.872483	2
Cellular Processes	Cell growth and death	hsa04114	Oocyte meiosis	1/312	139/9507	0.00719424	0.219217	-1.70811	0.990654	0.999999819698911	0.872483	1
Environmental Information Processing	Signal transduction	hsa04072	Phospholipase D signaling pathway	1/312	149/9507	0.00671141	0.204504	-1.80277	0.99334	0.999999819698911	0.872483	1
Environmental Information Processing	Signal transduction	hsa04390	Hippo signaling pathway	1/312	157/9507	0.00636943	0.194084	-1.87557	0.994923	0.999999819698911	0.872483	1
Environmental Information Processing	Signal transduction	hsa04630	JAK-STAT signaling pathway	1/312	168/9507	0.00595238	0.181376	-1.97192	0.996506	0.999999819698911	0.872483	1
Environmental Information Processing	Signaling molecules and interaction	hsa04080	Neuroactive ligand-receptor interaction	3/312	370/9507	0.00810811	0.247063	-2.72118	0.999665	0.999999819698911	0.872483	3
Organismal Systems	Sensory system	hsa04740	Olfactory transduction	1/312	454/9507	0.00220264	0.0671171	-3.75197	1	0.999999819698911	0.872483	1

## Sheet: Supplementary Data4 . Different
Supplementary Data 4. Differentially expressed proteins between MACE and non-MACE groups in PAD patients after adjustment for pre-admission antithrombotic medication use
proteins	logFC	t	P.Value	adj.P.Val	B
MMP3	1.13863050328519	6.41001136404168	1.4808655259002e-09	9.06141615298334e-06	11.3301409119999
ADAM15	0.818223930913654	5.93972560688146	1.65590868438706e-08	5.06625261988222e-05	9.10308107627275
MMP19	0.813196461879371	5.72408256442614	4.82962351261483e-08	9.85082209123005e-05	8.11718721509312
CCL14	0.642353655630184	5.55722241405064	1.08730040142452e-07	0.000149208498890641	7.37057359052415
NID2	0.521881599982067	5.53342468011409	1.21922290317569e-07	0.000149208498890641	7.2652810299472
TNFRSF6B	1.15871670050672	5.47555027239462	1.60867891550059e-07	0.000164058438065802	7.01047902428947
CHGB	1.09224	5.30628896613328	3.58021303082871e-07	0.00031296176479487	6.27572526994089
AEBP1	0.556743866149292	5.18638898580781	6.24805845726793e-07	0.00042890331647008	5.76489699833899
PRB2	1.03271107568267	5.18430252612542	6.30843250241987e-07	0.00042890331647008	5.75607998949919
CSRP2	0.813012297587553	5.05954525041274	1.11590042183413e-06	0.00067723468987919	5.23344443385185
GM2A	0.995938125137998	5.03908514214952	1.22424043384448e-06	0.00067723468987919	5.14859826187394
SPON2	0.726405271712352	5.01117823020021	1.38860657934457e-06	0.00067723468987919	5.03326859856952
TCEA2	0.743537612861688	5.00329281266031	1.43880551861897e-06	0.00067723468987919	5.00076434413202
CDH11	0.689772349943816	4.90475528835585	2.2353859639457e-06	0.000977023336670267	4.59771339377601
MT1H	0.647173094256626	4.79525888840886	3.62207982158196e-06	0.00147756709521734	4.15672412906959
MSLN	0.555966231840284	4.76206765738436	4.18656144632688e-06	0.0015674877833348	4.02450218179665
BAX	0.322169945544906	4.75300879903512	4.35484430735276e-06	0.0015674877833348	3.98853349883916
CBR1	0.51692717548855	4.73021724643884	4.80766858900952e-06	0.00163434022756385	3.89826416509725
INHBB	0.827172227282068	4.70223427460108	5.42610390360217e-06	0.0017160448523103	3.78788
CTHRC1	0.547416822517784	4.69455206723552	5.60890620137374e-06	0.0017160448523103	3.75765792197692
MT2A	1.38889499225836	4.65528830101631	6.64006419433463e-06	0.00187804521075894	3.60378866533706
ABHD14B	0.450642067649435	4.6429935719229	6.9989922804081e-06	0.00187804521075894	3.55580746220652
DSC2	0.560064424887609	4.64099213227109	7.0591665055492e-06	0.00187804521075894	3.54800573991775
B3GAT3	0.508868053955668	4.62739323977193	7.48144664782016e-06	0.00190745716825048	3.49506380937245
IGFBP6	0.918991791744299	4.61040511693927	8.04329854982881e-06	0.00195066265502	3.42909241004632
IGFBP2	0.819922735291836	4.60334786004696	8.28848325388461e-06	0.00195066265502	3.40174043195467
CRIP1	0.559636854291333	4.58193489049227	9.07733613349601e-06	0.00205719332595786	3.31894440153082
MFAP5	0.416979056998148	4.57071933390446	9.51891961487396e-06	0.00208022389726478	3.27569515333862
CST3	0.683922708048429	4.53012674833273	1.12968270009436e-05	0.0023836304971991	3.11983884610162
LY96	0.635164558123866	4.51630355591554	1.19722522706446e-05	0.00242353567948285	3.06700710056711
RAPH1	0.619236968155129	4.51028981072661	1.22780856453617e-05	0.00242353567948285	3.04406141793786
MYL2	0.684057477006463	4.49372250266246	1.31600408330556e-05	0.00251644655804586	2.98096961394686
GDF15	0.776885311759166	4.48411325981235	1.36992066439744e-05	0.00254016501377211	2.94445737605019
ASGR2	0.612899320394587	4.47585209176331	1.4179674824278e-05	0.0025519244191105	2.91311551345743
VCAM1	0.504482157982098	4.45375544182857	1.55458482323007e-05	0.00271785843809851	2.82950255871394
ANGPTL4	0.843563319936437	4.44022319074318	1.64441147427961e-05	0.00279504272531026	2.77845481539579
LFNG	0.462672162504046	4.4118379412464	1.84932722399138e-05	0.00305838737394683	2.67176796534693
IGDCC3	0.882844511334839	4.36086223144761	2.28048739139838e-05	0.00367218482841228	2.48151016655762
FAM3C	0.469086041368077	4.32054078261615	2.68836291171732e-05	0.00421797247610213	2.33224135397459
WFDC5	0.849263630867737	4.28287980790375	3.13189133384135e-05	0.00479101076794381	2.19380489733201
LOXL2	0.68362795421578	4.26231696376826	3.40284403570715e-05	0.00498096346638794	2.11862180909818
LGALS1	0.386100784313849	4.2561742248299	3.48805151961009e-05	0.00498096346638794	2.09621778093899
EME2	0.556793707206346	4.25530529587086	3.50026849247723e-05	0.00498096346638794	2.09305065189017
PRELP	0.500315972181829	4.24120418461362	3.70435274527492e-05	0.00503548258068642	2.04172549985547
TNXB	0.456618817482608	4.23800066182191	3.75228121606836e-05	0.00503548258068642	2.03008412918739
CD5L	0.608194520468914	4.23096311813878	3.85966579227249e-05	0.00503548258068642	2.00453467073964
XCL1	0.438040849863463	4.23044086838945	3.86775096081487e-05	0.00503548258068642	2.00264000964939
CPXM2	0.42583272602915	4.21877568102688	4.05263009985179e-05	0.00516625907937357	1.96036841470626
NACA	0.485145491272071	4.18687575470399	4.60241888950267e-05	0.00573730135209623	1.84524507762172
MGAT1	0.442397309491615	4.17853383174801	4.75756102165869e-05	0.00573730135209623	1.81525472722466
AHNAK	0.584767486471808	4.17725061299089	4.78186581070285e-05	0.00573730135209623	1.81064561160096
SPON1	0.59791849517688	4.17219240454914	4.87883279527901e-05	0.00574107266813697	1.79248833545617
PRG3	0.830685218445271	4.16046981793793	5.11084062764004e-05	0.00585330112589606	1.75047567078183
NAXE	0.476555162704548	4.15778116966471	5.16552150348729e-05	0.00585330112589606	1.74085311346619
TRDN	0.746009185090464	4.13855591264158	5.57314241206638e-05	0.00615412218591457	1.67219170905472
CRIP2	0.53334211361025	4.13436190882963	5.66606356457551e-05	0.00615412218591457	1.65724701780948
IGHM	0.757299625605369	4.13139379263104	5.73271718576778e-05	0.00615412218591457	1.64667792470968
HMOX1	0.575192001657249	4.11464680192948	6.1230659344363e-05	0.0064598345608303	1.58715803901174
TFPI2	0.65865825427965	4.10985700150207	6.2392993479434e-05	0.00647089367967215	1.57017046398702
CSRP3	0.847980502539373	4.08218430609386	6.95320447568742e-05	0.00709110969778855	1.47233763880682
LYZ	0.607732161305822	4.07158275822038	7.24684495389354e-05	0.00726941709391386	1.43499843655617
CDH2	0.644173051962588	4.06402263839634	7.46343445547774e-05	0.00736592829565617	1.4084191414963
NUCKS1	1.51462957551384	4.0331443549661	8.41391531186798e-05	0.00814722021046909	1.30027420958527
COL4A1	0.649446981099873	4.02594791141482	8.6514660767308e-05	0.00814722021046909	1.27516605862836
CBR3	0.468013085257589	4.02585700087339	8.6545074960041e-05	0.00814722021046909	1.27484910719814
RNASE1	0.7368561919775	4.02166311536012	8.7959278337747e-05	0.00815489127497991	1.26023381007106
VCAN	0.706324727608612	4.01591666115418	8.99328295960059e-05	0.00821341767608896	1.24022801766132
ELN	0.570588724670106	3.97381856282304	0.00010573290344493	0.00951440641440484	1.0943763016574
FAM114A1	0.472199951711552	3.94857171345425	0.000116441256763242	0.01032614565412	1.00750780172758
SNTB1	-0.253178	-3.90329	0.000138280364965649	0.012087679331783	0.852845468586631
CHRD	0.497675710747611	3.89308749382514	0.0001437136040152	0.0123856837037889	0.818192513744389
REG3A	0.830721696618261	3.87850691025168	0.000151830033790587	0.0129034441217306	0.768807763643188
DYNC1I2	0.397220912690257	3.8747086873094	0.000154014780594277	0.0129098142802244	0.75596813485667
PMP2	0.328971122373915	3.86433475580306	0.000160135066074257	0.0129746307218507	0.720952579145433
PLIN4	0.602651108475669	3.86122399906185	0.000162014868082516	0.0129746307218507	0.710467791824716
TTN	1.09736597832483	3.86038721126448	0.000162524096367572	0.0129746307218507	0.707648591596728
EPX	0.456789557096573	3.85916667508095	0.000163269580909055	0.0129746307218507	0.703537417966865
SFT2D3	0.374573443049731	3.84242305192068	0.000173829761201626	0.0136367219075993	0.647247615803701
ABI3BP	0.571866560975151	3.83735927538151	0.00017714907115549	0.0137212046379803	0.630263692687196
EDN1	0.489114849514523	3.80160254413788	0.000202357596415025	0.0153656832192228	0.510863180270985
ATP6AP2	0.313329543480407	3.80021329993741	0.000203402572439458	0.0153656832192228	0.506242847027608
HAMP	0.724234264106044	3.79596469590101	0.000206630166037095	0.0154191461704998	0.492121580615533
GPT	0.692776702424892	3.79218126329217	0.000209545184739422	0.0154482769327774	0.479557460058595
ANAPC5	0.455877516816769	3.7870995574554	0.000213521855519541	0.015554050403858	0.462698370688512
TNFRSF11B	0.436210317440059	3.76771682946333	0.000229356091301559	0.0165109402667557	0.398566693566916
CTSB	0.355837733609565	3.76166068561152	0.000234527335220462	0.0166868926071396	0.378584857698201
NPL	0.419280073196269	3.75456563790904	0.000240726116059018	0.0169310701628176	0.355209284341492
VIT	0.50811295218342	3.74396438695029	0.000250277921827484	0.0174028477688906	0.320350608610887
FAM20A	0.413813682486222	3.7254444739781	0.000267830839427679	0.0184141225444716	0.25965145762888
OPLAH	0.395747439603302	3.7100208157116	0.000283331599817566	0.0192634006587076	0.209292332580015
CFD	0.499951920374385	3.70123326077966	0.000292538501653077	0.0196708032045624	0.180678659250145
COL4A3	0.604390948728604	3.66908748554696	0.000328685041423871	0.0218611279181811	0.0764918083350903
CHI3L1	0.45663044791862	3.66300948536813	0.000335977362769544	0.0221058654063101	0.0568783588036457
CHGA	0.688466085253771	3.64071532563686	0.000364054643103021	0.0236984080973126	-0.0148297
EBI3	0.58142797278217	3.63323942934671	0.000373955424671414	0.0238843488573493	-0.038793
RAVER1	0.571508924012687	3.63267163144396	0.000374717681043559	0.0238843488573493	-0.0406113
COL5A3	0.629917068212779	3.62010289456693	0.000391970976810906	0.0247264990423292	-0.0808002
DPY30	0.822572565083953	3.61327372648122	0.000401656847020614	0.0249067018193785	-0.102587
FST	0.454103673222343	3.6096772095275	0.000406848091270247	0.0249067018193785	-0.114047
APOF	0.385109970166622	3.60954593754908	0.000407038761552189	0.0249067018193785	-0.114466
REG4	0.453127484053749	3.60047805127908	0.000420415487626583	0.0254705185028422	-0.143316
IFIT1	0.951535264987098	3.59252561042445	0.00043248665928683	0.0257388879702864	-0.168567
FZD8	0.541800559579112	3.59202461559746	0.000433257960604592	0.0257388879702864	-0.170156
METRNL	0.310372242852217	3.58368303153549	0.000446292114743386	0.0260377460036633	-0.196589
PLA2G2A	1.29177290220908	3.58336326629106	0.000446799040755784	0.0260377460036633	-0.197601
PCDHGA10	0.369912087592702	3.56526240893697	0.000476395097567554	0.0275005811510931	-0.254776
CAPN1	0.178256518822035	3.55976742981608	0.000485738730234179	0.0277778999093733	-0.272084
STARD10	1.12335515453606	3.55215701832907	0.000498964571752297	0.0282700390236325	-0.296018
EHD2	0.527252326580022	3.54527738524952	0.000511211324999059	0.0284602974998513	-0.317616
LRP1	0.289979512352712	3.5450477788205	0.000511624893770819	0.0284602974998513	-0.318336
COLGALT1	0.25369778564191	3.54173849924117	0.000517620658126948	0.0285344216853946	-0.328712
ADSS1	0.611774487720008	3.52891065573141	0.000541492499672371	0.0294227715138397	-0.368855
ZNF516	0.674184594102728	3.5279336840473	0.000543352374744875	0.0294227715138397	-0.371907
PROSER2	-0.213768	-3.51772	0.000563160438220725	0.0302278835216896	-0.403775
MYOC	0.406827098194335	3.51306589478632	0.000572407987740185	0.0302510068061114	-0.418268
CRYZ	0.39977405963557	3.51098987550878	0.000576579369703234	0.0302510068061114	-0.424728
COL12A1	0.385924675167162	3.51007703377296	0.000578422584787552	0.0302510068061114	-0.427567
PCDH1	0.502863301124045	3.50586873475877	0.00058699182524321	0.0303302044781249	-0.44065
LMCD1	0.367207018468678	3.50447775898604	0.000589850356740786	0.0303302044781249	-0.444971
SPINK5	0.576051480233872	3.50207886068602	0.00059481097005109	0.0303304027145218	-0.45242
HAO1	0.486494304903831	3.49830024393527	0.000602704210109964	0.0304789013360568	-0.464145
CD74	0.413542045450588	3.49037930155602	0.000619570790716487	0.0310750300688048	-0.488687
NOTCH2	0.312477175108052	3.4801692859624	0.00064196585913455	0.0317304235365255	-0.520252
RRAS2	0.391129704316159	3.47970187258186	0.000643009073137632	0.0317304235365255	-0.521695
NNMT	0.815683224402072	3.47083530767136	0.000663102146776864	0.0324601762890211	-0.549039
PROK2	0.414849866335661	3.46422	0.000678468248884472	0.0329487874200324	-0.569391
ARHGEF3	0.299095605057874	3.44103028652136	0.000735047893647428	0.0353552940933504	-0.640518
MIA	0.366437149465983	3.43924643997669	0.000739577977438936	0.0353552940933504	-0.645971
FRY	0.338217877181685	3.43595788179891	0.000747997942853143	0.0354806155993673	-0.656019
CLEC11A	0.247985844551075	3.42549234614782	0.00077539542608944	0.0364972662480099	-0.687939
HMGCS2	0.555726513211758	3.40246055572479	0.000839034795230521	0.0389475410683258	-0.757891
AHSP	0.677797257987282	3.40206047360395	0.00084018228812208	0.0389475410683258	-0.759103
ADAMTSL4	0.359264655389492	3.38685832911009	0.000884888413868958	0.040711520334317	-0.805048
OAF	0.397759591122281	3.38359442729278	0.000894772638500536	0.0408590580222745	-0.814889
SLC22A10	0.49970359199263	3.35901631909505	0.000972588113859869	0.0440834568052484	-0.888733
MXRA5	0.779190625207019	3.35140301968314	0.00099794682580647	0.0446326980221864	-0.911513
MB	0.632841884899754	3.35100365768716	0.000999293941663595	0.0446326980221864	-0.912706
CHST14	0.309924653946644	3.3474286046107	0.00101142910270584	0.0448473527496887	-0.923387
MARCKSL1	0.470131066568174	3.32821540700928	0.00107903825542072	0.0475009718339524	-0.980616
MARCO	0.761909337786344	3.32519988116485	0.00109002494468942	0.0476418759753896	-0.989572
PRSS23	0.307855236400254	3.30805695688305	0.00115449262007563	0.0501017045549132	-1.04035
PCDH7	0.335954072060459	3.30539846017215	0.00116480302549767	0.0501931669931003	-1.04821
PLTP	0.269626728469631	3.30282186329151	0.00117487768793394	0.0502732627445298	-1.05582
H6PD	0.453418221073155	3.30032178365862	0.00118473078321292	0.0503428309894435	-1.06319
EGFL7	0.449625197894301	3.29374461787769	0.00121102132007055	0.0511050997069771	-1.08258
RNASE4	0.370397072356114	3.2853976740267	0.00124516925493008	0.0520911711495603	-1.10713
PPP1R11	0.30957930847222	3.28389435750931	0.00125141398251109	0.0520911711495603	-1.11154
COL4A2	0.485430063476812	3.28163858274691	0.00126083916434734	0.0521288840989281	-1.11816
SVEP1	0.654830639157243	3.26449147862416	0.00133467573891719	0.0544526264630103	-1.16838
CFHR3	0.354219216641132	3.26445403088974	0.00133484130894779	0.0544526264630103	-1.16849
SRPRA	0.194514711225896	3.24776176089294	0.00141057802760024	0.0571611056350056	-1.21715
CILP	0.671770466283621	3.23796	0.00145690691655921	0.0586500883054328	-1.24563
ECHDC1	0.405647114976514	3.23099022113199	0.00149068565660812	0.0593715647875437	-1.26582
ULK3	-0.238836	-3.22823	0.00150427552400549	0.0593715647875437	-1.27381
GNPTG	0.465332053094331	3.22675418345563	0.00151157735736369	0.0593715647875437	-1.27808
SAA2	1.56948332062932	3.22517596653217	0.00151943031471225	0.0593715647875437	-1.28264
TRAPPC2L	0.305709707178252	3.22223915937477	0.00153414443596366	0.0593715647875437	-1.29113
ANGPTL3	0.541217998793176	3.22181986805551	0.0015362559591581	0.0593715647875437	-1.29234
EPS8L2	0.422365345040765	3.22035445611823	0.00154365691135879	0.0593715647875437	-1.29657
QSOX1	0.287288684975241	3.21862157721742	0.00155245144075944	0.0593715647875437	-1.30157
COL6A3	0.260554517336327	3.21549765977826	0.0015684233582519	0.0594961767097146	-1.31058
PHF23	0.367504610552007	3.21260685037484	0.00158333933469699	0.0594961767097146	-1.31892
CAPN2	0.340453201908022	3.21230982642219	0.00158487935997442	0.0594961767097146	-1.31977
OGN	0.629186360597413	3.20248324184392	0.00163662022047678	0.0610638971286429	-1.34804
HPGD	0.391296772507662	3.19900087286128	0.00165532965900087	0.0613876495965231	-1.35804
ILF3	0.57716095526117	3.19695321988583	0.00166642343760599	0.0614267771970545	-1.36392
CDHR2	0.710478236308299	3.1870057095349	0.00172130597969853	0.0630698879627263	-1.39242
C19orf12	0.323215396681502	3.18392506793438	0.00173863978808439	0.0631314564390381	-1.40123
TANGO6	0.429318005627209	3.18143279921176	0.00175278138001105	0.0631314564390381	-1.40835
PGP	0.186332670577815	3.18026734753575	0.00175943092320968	0.0631314564390381	-1.41168
TGFBR3	0.348823273196221	3.17942431938353	0.00176425544224146	0.0631314564390381	-1.41409
LOX	0.49077747872129	3.1771817045519	0.00177714939409767	0.0632231229214165	-1.42049
REXO2	0.356446410442923	3.17507445571644	0.00178934466608688	0.0632890174091653	-1.4265
FGFR1	0.339420209050104	3.16156780556949	0.00186937332081183	0.0654702248045163	-1.46494
MMRN2	0.256485451180524	3.16106558741294	0.00187241205111789	0.0654702248045163	-1.46637
HJV	0.464830664985395	3.15838809621194	0.00188868995135413	0.0656641693882724	-1.47397
H4C1	0.527504996892483	3.15484001865617	0.00191046271555652	0.066045883370002	-1.48404
CNBP	0.327354831285761	3.15235924850807	0.00192582387726814	0.0662029005899088	-1.49107
HEXA	0.369699617489361	3.1501092134231	0.00193985520563321	0.0663127039288803	-1.49744
TRMT1	0.509756606142161	3.14713203337008	0.0019585666480037	0.0665803851063035	-1.50587
GASK1B	0.359207987763098	3.14043943631814	0.00200124135446905	0.0676552256795367	-1.52479
ILF2	0.553387497875053	3.11946760981136	0.00214060693702951	0.0719690870751846	-1.58384
AKAP7	0.339715946034923	3.11764428752048	0.00215313849816007	0.0719948331707186	-1.58896
DAG1	0.318610466541084	3.11480811537073	0.00217276626892242	0.0722562869540017	-1.59691
C9orf152	0.430895505153542	3.1099690208256	0.00220663784644541	0.0729860377426997	-1.61047
SOST	0.366577775654585	3.10662861800157	0.00223030342464316	0.0733025611213664	-1.61982
NHERF2	0.311790615760194	3.10353068569965	0.00225246073740861	0.0733025611213664	-1.62848
CD8A	0.406689598498223	3.10227725898944	0.00226148330472299	0.0733025611213664	-1.63199
DMKN	0.325309494981131	3.10191107434906	0.00226412551919239	0.0733025611213664	-1.63301
FAHD1	0.312735223212925	3.09454787515108	0.0023178642738794	0.0743635561069921	-1.65356
CXCL11	0.643456556282235	3.0939628062495	0.00232218443761318	0.0743635561069921	-1.65519
FGL2	0.320503898082607	3.09088923509843	0.00234500225246503	0.0743635561069921	-1.66375
COL14A1	0.394381298207117	3.09004302192246	0.00235132070941237	0.0743635561069921	-1.66611
NUDCD1	0.255908641202055	3.08900115408299	0.00235912167650412	0.0743635561069921	-1.66901
GREM2	0.350691415068938	3.08757825311462	0.00236981425737268	0.0743635561069921	-1.67297
THOP1	0.266723289246685	3.0791911636564	0.00243375528040347	0.0759803497999429	-1.69627
HDGF	0.616057726554544	3.07117005982164	0.00249639314662241	0.0775402521024494	-1.71851
FBN1	0.331099647562588	3.05679285876713	0.0026124048622492	0.0807338654146608	-1.75824
MIOS	0.435268509839349	3.04663098732866	0.00269738088592179	0.0829410735726405	-1.78622
GAS6	0.473599308168675	3.04201122385061	0.00273684905132408	0.0837338967252603	-1.79892
CHST12	0.269523998880782	3.03568451579062	0.00279176433946273	0.0849890845431465	-1.81627
DUSP23	0.271274742861689	3.03175637402798	0.00282636942331965	0.0854902683363373	-1.82703
SLC7A1	0.494454758266043	3.02761619891455	0.00286326992121006	0.0854902683363373	-1.83836
IRF4	0.361458911001808	3.02627086591263	0.00287535580371361	0.0854902683363373	-1.84204
SUSD2	0.568918190340178	3.02562925201223	0.00288113631761356	0.0854902683363373	-1.84379
ACAP3	0.35512775137089	3.02507999309426	0.00288609327725557	0.0854902683363373	-1.84529
EFEMP1	0.363042766655203	3.02442053262311	0.00289205516352702	0.0854902683363373	-1.84709
LRCH3	0.287475038892422	3.02164780346707	0.00291724649322233	0.08549746771477	-1.85466
SPR	0.289957332428502	3.02131938783118	0.00292024362679963	0.08549746771477	-1.85556
TUBB1	-0.223984	-3.0115	0.00301114811964093	0.0877391206861089	-1.88231
PHPT1	0.303557788474369	3.00708830471616	0.00305287365896585	0.0885333361100098	-1.89432
FOLR2	0.353702044724872	2.99608040014085	0.00315924298950135	0.0911858860979187	-1.92418
ERH	0.334352256931964	2.98597254614233	0.00325990686345431	0.0936496248707837	-1.95152
SAA1	1.12409875408074	2.98341684724916	0.00328582188304617	0.0939530098241099	-1.95842
MMP15	0.279020909008231	2.98060736342033	0.00331452873506246	0.0943330294411497	-1.966
RCN1	0.375124737981283	2.97685097791876	0.00335327105989768	0.0949938222940458	-1.97613
PCDHGA7	0.352806012746258	2.97408327074699	0.00338208221812227	0.0953684842981113	-1.98358
PSMA4	0.360370166334194	2.97125499209226	0.0034117587294259	0.0955400299705185	-1.99119
PAPSS1	-0.162662	-2.97053	0.00341939313017545	0.0955400299705185	-1.99313
FABP1	0.207242163963493	2.96869861021841	0.00343878792855208	0.0956451969764099	-1.99806
DKK2	0.374793206237557	2.96515307145175	0.00347660135515424	0.0962593832225739	-2.00758
NUP107	0.26296384768099	2.96215238296307	0.00350890186765749	0.096564797240324	-2.01563
PRMT3	0.364295022680141	2.96120155525094	0.00351919427759311	0.096564797240324	-2.01818
CXCL10	0.409159378628335	2.95880772437863	0.00354522961053987	0.0965933362595014	-2.02459
PBXIP1	0.378940900610447	2.95820561277359	0.00355180595822648	0.0965933362595014	-2.0262
CCN1	0.334835833663746	2.95409121295141	0.00359704459434357	0.0972451494092581	-2.03722
PCK2	0.450403012777738	2.95273505808194	0.00361207128677179	0.0972451494092581	-2.04084
HNRNPA1	0.441371208991296	2.95119064284732	0.00362925412722227	0.0972451494092581	-2.04497
SLITRK4	-0.28767	-2.95029	0.00363934290157217	0.0972451494092581	-2.04739
PABPC4	0.300733090895297	2.94802471489825	0.0036647123092135	0.0974972809568582	-2.05343
ST6GAL1	0.301520207679829	2.94178390282517	0.00373554156181385	0.098634836002128	-2.07008
PXDN	0.3820370433747	2.9414200610347	0.00373970942188163	0.098634836002128	-2.07105
CCDC28A	0.323893219075848	2.93220829419566	0.00384666305755333	0.101020305790424	-2.09556
PCDH18	0.295877789058326	2.92651075396317	0.00391421086352055	0.102354941341377	-2.11069
CRP	1.06980278317361	2.92369034418027	0.00394804927764797	0.102800483106076	-2.11816
ERFE	1.43635010117663	2.9216816793896	0.00397231184551762	0.102930026676857	-2.12349
RARRES2	0.3832295516282	2.92049851018892	0.00398666715515855	0.102930026676857	-2.12662
SPARCL1	0.277315848785879	2.91629406298081	0.00403806484429139	0.103818986479912	-2.13774
PCSK5	0.37088896517103	2.91307067314521	0.00407787980006306	0.104201069435491	-2.14626
TPPP3	0.461609320754151	2.9123376339019	0.00408698425633565	0.104201069435491	-2.1482
ZG16B	0.476978356841738	2.91022708801051	0.00411330161158289	0.104436898594505	-2.15377
TRPV2	0.262329173432681	2.90380094753375	0.00419439057933935	0.105780771069605	-2.17072
ATP6AP1	0.404611460393277	2.9032974640818	0.00420080525738095	0.105780771069605	-2.17204
CCL18	0.447842555631766	2.89969348986349	0.00424698487607129	0.106077034665578	-2.18153
KRT13	0.553393257405603	2.89967352773799	0.00424724195016613	0.106077034665578	-2.18158
CCL23	0.45784173592738	2.89773648340829	0.00427225523397576	0.106111252842549	-2.18668
AKR1C4	0.400368712270083	2.89688488974439	0.00428329456645033	0.106111252842549	-2.18892
ABCC8	-0.284943	-2.89367	0.00432518685688962	0.106717009585918	-2.19736
ABAT	1.06621814754364	2.88952025804865	0.0043798579468111	0.107631930829466	-2.20825
GNE	0.221648835992992	2.88546638570395	0.00443385721296778	0.107933501606269	-2.21888
ACAT1	0.548721850552298	2.8854559610308	0.00443399685539103	0.107933501606269	-2.2189
DDX27	0.403552065166405	2.88463199145389	0.00444504696924004	0.107933501606269	-2.22106
AIM2	0.267332546525323	2.88264746472957	0.0044717645602032	0.108153072505468	-2.22626
ZFR	0.52543765631968	2.88099781246503	0.00449408542772709	0.108264995008906	-2.23057
PTPRF	0.373864809641738	2.87820961236887	0.00453204329058392	0.10839408515133	-2.23786
TPM2	-0.324811	-2.87711	0.00454709508924812	0.10839408515133	-2.24074
FCN2	0.418401155910254	2.87670946262343	0.00455258700504849	0.10839408515133	-2.24178
PEBP4	0.879163328826997	2.8687928519869	0.00466241732397323	0.109748233752864	-2.26243
ALYREF	0.52341279797464	2.86829857785508	0.00466935423245704	0.109748233752864	-2.26372
HS3ST3B1	0.307326343992251	2.86823932466502	0.00467018645620688	0.109748233752864	-2.26388
NUP133	0.267505512526844	2.8674557784285	0.0046812042832975	0.109748233752864	-2.26592
SELENOH	0.373265890669724	2.86295825476377	0.00474490682070099	0.110397321111614	-2.27762
MMP2	0.316019236296847	2.86295354616076	0.00474497392586282	0.110397321111614	-2.27764
CHMP3	0.242195514688242	2.85656466089129	0.00483682848321942	0.111744727401918	-2.29424
ATF6B	0.404517896490553	2.85504355820212	0.00485893569364063	0.111744727401918	-2.29818
RABGGTB	0.288045998617194	2.85362817386578	0.00487958924397968	0.111744727401918	-2.30185
TMTC3	-0.26449	-2.85335	0.00488364764338439	0.111744727401918	-2.30257
VWA1	0.47000788359444	2.85236319971686	0.00489811576970798	0.111744727401918	-2.30513
RNASE6	0.373258137125247	2.85138690823803	0.00491245819106324	0.111744727401918	-2.30766
ERP29	-0.284896	-2.84664	0.00498277918132926	0.112924540039088	-2.31996
UQCRQ	0.334316302651804	2.84069642607014	0.00507203622407911	0.114438239367425	-2.33532
SOBP	0.55832841248725	2.83948655400727	0.00509039089022469	0.114438239367425	-2.33844
EIF4E3	0.260936648465045	2.83848196400759	0.00510567729160109	0.114438239367425	-2.34104
DAPP1	-0.183991	-2.83172	0.0052096112269306	0.116341646341563	-2.35846
CDH6	0.272629513569622	2.82741018837241	0.00527694704709852	0.117183051301525	-2.36956
PRG2	0.35791680338805	2.82686022095541	0.00528558950142521	0.117183051301525	-2.37098
MAT1A	0.432863270095644	2.82429381021251	0.00532609015238681	0.117654677409584	-2.37757
SRC	-0.134477	-2.81903	0.0054099919623973	0.119078204380968	-2.39108
DDX41	0.610121353500893	2.81474804254153	0.00547922699022662	0.12008863219028	-2.40206
SERF2	0.224924785144699	2.81376953800638	0.00549514904613144	0.12008863219028	-2.40456
KIF26A	0.434336566260108	2.80971626922184	0.00556155294423861	0.120840392581525	-2.41494
SPARC	-0.315099	-2.80926	0.0055690457113891	0.120840392581525	-2.4161
HTRA1	0.39613393154601	2.80511754586621	0.00563777715931837	0.121899499780456	-2.42669
CELA3B	0.30290681518213	2.80130008708854	0.00570177293870086	0.122849114830671	-2.43643
SLPI	0.256640357686728	2.79870790599398	0.00574560435262089	0.123359133451534	-2.44304
LIPA	0.320959016832957	2.79052833481306	0.00588593124901368	0.12558723950665	-2.46385
TPM3	-0.224689	-2.79027	0.0058904294391908	0.12558723950665	-2.46451
EEF1G	0.129174120965993	2.78880751550702	0.00591584726092562	0.125691213158347	-2.46822
PIP4P1	-0.307022	-2.77832	0.0061011267098146	0.1291792191604	-2.49481
SRPX	0.340074767560081	2.77307328796182	0.00619586378847901	0.130732725936907	-2.50809
SULF1	0.281270426613877	2.77171558431492	0.00622058207926619	0.130803236230343	-2.51152
APOBR	0.327148052338964	2.76454292429513	0.00635266035209761	0.133123043474265	-2.52961
PAPSS2	-0.178473	-2.76335	0.00637490434680141	0.133133241290368	-2.53262
ARL6IP5	-0.353989	-2.75466	0.00653875537317007	0.136090626287169	-2.55447
SFTPB	0.477798181999254	2.75103139463691	0.0066084015772644	0.137069958882681	-2.56359
UBA7	-0.233033	-2.74879	0.00665170863719007	0.137069958882681	-2.56921
UBAP1	0.319108073541929	2.74872327432919	0.00665301156858248	0.137069958882681	-2.56937
EXOSC6	0.311390918263208	2.74245649071685	0.00677551358821968	0.13772693573824	-2.58507
KIAA2013	0.252510927087358	2.74097281282901	0.00680481415496328	0.13772693573824	-2.58878
IAH1	0.282439242630999	2.74036502785579	0.00681685020072035	0.13772693573824	-2.5903
FKBP11	0.284452669719381	2.73983028342646	0.00682745577585748	0.13772693573824	-2.59164
ADAMTSL2	0.346405896833513	2.73982773445047	0.00682750636545501	0.13772693573824	-2.59164
ACAT2	0.235201390232926	2.73982736990126	0.00682751360070129	0.13772693573824	-2.59164
PIK3IP1	0.441146360767973	2.7379355599485	0.00686515432207503	0.13772693573824	-2.59637
DSTYK	0.435927417852071	2.73792859112033	0.00686529332569908	0.13772693573824	-2.59639
DSC3	0.455705736357995	2.73681830789699	0.00688747219086476	0.13772693573824	-2.59916
TUBA1B	-0.172661	-2.73346	0.00695491573890984	0.138622571356317	-2.60754
DNAJC3	0.233421546443706	2.73168672686709	0.00699082623686301	0.138664611446079	-2.61196
CDC27	0.240853123747057	2.7300581061895	0.00702392057896242	0.138664611446079	-2.61602
RAPGEF1	0.269718424565359	2.73000466580987	0.007025008914575	0.138664611446079	-2.61615
C7orf25	-0.173199	-2.72825	0.00706081348338621	0.138923208054149	-2.62052
FAHD2A	1.00983827328056	2.72665624225698	0.00709350649001785	0.139119122475703	-2.62449
PTPN4	0.299926035944867	2.72480993095807	0.00713153415188885	0.139418075001303	-2.62909
AARSD1	0.258199804582849	2.72300163105355	0.00716895783606235	0.139703353499572	-2.63358
LAG3	0.382734469790405	2.71626838135295	0.0073098753643585	0.141960272561098	-2.6503
MYL9	-0.294978	-2.71361	0.0073661881430177	0.141960272561098	-2.65689
PI3	0.413922596256815	2.71344118132269	0.00736978875452231	0.141960272561098	-2.65731
LAMA3	0.312690332013409	2.7121224440014	0.00739788688929349	0.141960272561098	-2.66057
CMTM2	0.3215364847069	2.71198726955063	0.00740077250318523	0.141960272561098	-2.66091
SCLY	0.341231280368211	2.70682013620645	0.00751184375604039	0.143640537322535	-2.67369
STRN4	-0.255404	-2.70449	0.00756249018490989	0.144043552064405	-2.67946
NAV1	0.228773735916965	2.70366902120912	0.00758031750548617	0.144043552064405	-2.68148
NPEPL1	0.319093048237256	2.70260613911033	0.00760354098983539	0.144043552064405	-2.6841
IGFBP7	0.340875783488106	2.70087512175074	0.00764150072372084	0.14431587323595	-2.68838
MX1	0.371907360822212	2.69426484357641	0.0077880407494317	0.146218813293838	-2.70467
PODN	0.270205193979754	2.69413815777955	0.00779087383327702	0.146218813293838	-2.70498
CPS1	0.838855790710871	2.69310787830204	0.00781394867577789	0.146218813293838	-2.70751
MGP	0.389804644462024	2.69135716262367	0.00785330064060917	0.146507154328925	-2.71182
APLP2	0.261818242132159	2.68956030018019	0.00789387609393313	0.146816497929413	-2.71624
FRZB	0.578780517456512	2.68570926668755	0.00798147628518493	0.147995919360747	-2.7257
APOL2	0.252432416772726	2.68112328617625	0.00808693981412912	0.149370883081514	-2.73694
CARS2	0.372042569596331	2.68036708264394	0.00810445059373473	0.149370883081514	-2.7388
MRM1	0.634200551676634	2.67817918765752	0.00815530694466601	0.149515849204439	-2.74416
CDK11B	0.557378205047292	2.67792708410038	0.0081611854280573	0.149515849204439	-2.74477
ACTB	-0.20257	-2.67581	0.00821078436313286	0.149975491098537	-2.74996
STC1	0.262046269078898	2.67128826235229	0.00831737158674819	0.151317354140794	-2.76101
DEFA4	0.417118746063887	2.67016763597491	0.00834400026845708	0.151317354140794	-2.76374
ACTN1	-0.299944	-2.66956	0.00835843531616087	0.151317354140794	-2.76522
TTC39C	0.237693539546134	2.66540745651568	0.00845797303666138	0.152667660800386	-2.77536
DCHS1	0.31459126696638	2.66413	0.00848869564208987	0.152771554805729	-2.77846
SMCR8	0.327475793945098	2.66021830270761	0.0085838156620989	0.154030404798778	-2.78799
KIAA0319L	0.289450930419328	2.65727135670428	0.00865603199900941	0.15446306563206	-2.79516
TPST1	0.236489723753313	2.65717455719638	0.00865841338646784	0.15446306563206	-2.7954
GNS	0.220146685987898	2.65417190038973	0.00873257653587283	0.155333243671529	-2.80269
WARS1	0.320495535424624	2.65198525846743	0.00878694475590948	0.155847289743218	-2.808
OLFML3	0.437869054815401	2.64849478013633	0.00887436395819866	0.1568079631559	-2.81646
RFC5	0.285363235527705	2.64766580215585	0.00889524062373133	0.1568079631559	-2.81847
DENND4C	0.185569067883623	2.64531973219008	0.00895456329343741	0.1568079631559	-2.82415
VEGFA	0.260635027318519	2.64506098302926	0.00896112780185256	0.1568079631559	-2.82478
CPA1	0.246844115775966	2.64474141688201	0.00896924123297354	0.1568079631559	-2.82555
ACAA1	0.785495954062335	2.64215974228211	0.00903503025733335	0.15750812007015	-2.8318
MCCC2	0.281765898252924	2.63965692754241	0.00909922446074307	0.158176575213883	-2.83785
CDH5	0.299059415734195	2.63641166272421	0.00918307335012275	0.159181942859493	-2.84569
LDB2	0.368825401422604	2.63223679209646	0.00929196403730848	0.160614485718335	-2.85575
GAL3ST4	0.272429097918263	2.62957674778641	0.0093619494209134	0.160894807007736	-2.86216
B4GALT1	0.480292227194786	2.62861416335844	0.00938739158155129	0.160894807007736	-2.86448
CCL17	0.494278866064129	2.62784163988409	0.00940785522676794	0.160894807007736	-2.86634
APOL3	0.326213277170302	2.62702104091922	0.00942963633490884	0.160894807007736	-2.86831
LBP	0.440630659855981	2.62664424372009	0.00943965283800905	0.160894807007736	-2.86922
DDX18	0.431638013398772	2.62418863926487	0.00950516575967944	0.161561414676329	-2.87512
ACTG2	-0.309527	-2.62152	0.00957669376477163	0.162016194679822	-2.88152
TXNIP	0.262707225967589	2.62122130032729	0.00958487701815581	0.162016194679822	-2.88225
GNAZ	-0.196163	-2.62012	0.00961460629040162	0.162071007964098	-2.88489
TPM4	-0.270541	-2.61659	0.00971048182470478	0.163237467816947	-2.89336
NQO2	0.383871887181319	2.6135153480076	0.00979469754505375	0.164175924215986	-2.90072
NUDT16L1	0.242111257574832	2.61211093308749	0.00983337947159974	0.164175924215986	-2.90409
JAKMIP3	0.536970635484179	2.61162486763333	0.00984679918079211	0.164175924215986	-2.90525
PPT1	0.280345445179716	2.60848333099459	0.00993393127538058	0.165178601831668	-2.91276
PLXNB1	0.365011196617679	2.6072658104418	0.00996788575931262	0.165294018865133	-2.91567
PDLIM1	-0.255777	-2.60384	0.0100638555977404	0.166434411898848	-2.92384
MMP1	0.366692195724565	2.60101893239458	0.0101437463122459	0.16688338793813	-2.93058
PYCR3	0.39365528145342	2.60095536877762	0.0101455499776082	0.16688338793813	-2.93073
POTEJ	-0.261468	-2.59987	0.0101762696471641	0.16693993021715	-2.93331
ZFYVE27	0.269065303117812	2.59638368807852	0.0102760329713984	0.168125790780714	-2.94162
CDH16	0.39532449809168	2.59506583044395	0.0103139255794263	0.168295761654691	-2.94475
CCDC80	0.351320322086619	2.5934854391948	0.0103595323199356	0.168590367727888	-2.94851
WDFY1	-0.166305	-2.59149	0.0104175135808983	0.169084258889964	-2.95327
TAB2	0.368649212041093	2.58667503947471	0.0105581446526746	0.170788205811005	-2.96468
CHERP	0.503190061324967	2.58598973396844	0.0105783183530594	0.170788205811005	-2.96631
HMBS	0.297886750986298	2.58456151955428	0.0106204726783012	0.171017558732961	-2.96969
MAT2A	0.300871984499645	2.58219996099383	0.0106905058545371	0.171693452293733	-2.97529
PCK1	0.421393265539914	2.57758665351258	0.0108285123090997	0.173454625181626	-2.9862
COPZ2	0.224870017396443	2.57646370543389	0.0108623460691894	0.173542286155014	-2.98886
PTPRZ1	0.236072408499612	2.57335618841952	0.0109564685098698	0.174590184405973	-2.9962
CFHR5	0.282319176139437	2.57238391507853	0.0109860671892219	0.174607130209998	-2.99849
PCDHGA12	0.291725057099071	2.57046454358433	0.0110447087090294	0.175084384949614	-3.00302
SMG1	0.296989044074423	2.56838523726661	0.0111085531829092	0.175188838602457	-3.00792
NOP10	0.700119902794034	2.56749341312743	0.0111360376059264	0.175188838602457	-3.01002
KRTDAP	0.288039161270519	2.56680126718329	0.0111574102984328	0.175188838602457	-3.01165
C11orf68	-0.190856	-2.56653	0.0111658190970679	0.175188838602457	-3.01229
GLRX	0.383974490764836	2.56389418135792	0.0112475799160664	0.176020310758082	-3.01849
SLC66A2	0.190025728135014	2.55639126933994	0.0114833240447242	0.179251173034866	-3.03612
TAS1R2	0.241000813820983	2.55544015026833	0.0115135224550775	0.179265251660609	-3.03835
CRADD	0.274758872063077	2.54731630843377	0.0117743696560261	0.182861339911736	-3.05738
R3HCC1L	0.295257005361537	2.54199868592221	0.0119479643047983	0.185087578686231	-3.0698
IL16	0.417224580651206	2.53848488252846	0.012063925936807	0.185184700957091	-3.07799
LTBP2	0.373723597977754	2.53640380550676	0.0121330788146733	0.185184700957091	-3.08284
PPIF	-0.305241	-2.5364	0.012133302744635	0.185184700957091	-3.08286
NOTCH3	0.255287020683287	2.53599656579749	0.0121466525343236	0.185184700957091	-3.08379
TFPI	0.231883252046771	2.53463769750195	0.0121920433296934	0.185184700957091	-3.08696
B4GAT1	0.221894858757268	2.53445077914328	0.012198298887325	0.185184700957091	-3.08739
TBCA	0.230096899253466	2.53366807281823	0.0122245247390343	0.185184700957091	-3.08921
STK32B	0.327461039765669	2.53340563445925	0.0122333294436481	0.185184700957091	-3.08982
RNF103	0.266997078593707	2.53327527502986	0.0122377050590961	0.185184700957091	-3.09013
ARPC1B	-0.187404	-2.5327	0.0122568726732509	0.185184700957091	-3.09145
NIBAN2	0.233549298057486	2.53168870626594	0.0122910717376056	0.185244009759627	-3.09382
C1QC	0.411241852084394	2.52986790003703	0.0123525736781045	0.185713509425851	-3.09805
TIPRL	-0.195409	-2.52723	0.0124420066290033	0.186501267906229	-3.10417
SEC14L4	0.265722887595721	2.52653307307027	0.0124659288402758	0.186501267906229	-3.10579
BCAS3	0.162528253603179	2.52470193350847	0.0125285662542788	0.186981211975444	-3.11004
TMEM51	0.471657847547174	2.52198870439508	0.012621894231252	0.187394355348941	-3.11633
ACTN4	-0.269828	-2.5199	0.0126942576151126	0.187394355348941	-3.12118
HSD11B1	0.262073512287962	2.51972	0.0127002472284521	0.187394355348941	-3.12158
ALS2CL	0.259607032072891	2.51891930234911	0.0127282219482293	0.187394355348941	-3.12344
IFT81	0.271918433673584	2.51841170995984	0.0127458824322338	0.187394355348941	-3.12461
H3C1	0.462251416047474	2.51805162931084	0.0127584238578518	0.187394355348941	-3.12545
CNGB1	0.387903333290344	2.51770166028375	0.012770623660812	0.187394355348941	-3.12626
PLIN3	0.187686894720715	2.51551978233054	0.0128469184179517	0.18739572353499	-3.1313
CASP7	0.288097523630944	2.51494214176669	0.0128671850681735	0.18739572353499	-3.13264
NT5C	0.188019055116649	2.51359283173781	0.0129146371811426	0.18739572353499	-3.13576
GNLY	0.338166785447184	2.51346069517294	0.0129192925073134	0.18739572353499	-3.13606
ADAMTSL3	0.282113510829534	2.51333157520608	0.0129238430024131	0.18739572353499	-3.13636
GSDME	0.237834917708631	2.51158254559165	0.0129856240950394	0.187846415691599	-3.1404
RAB6B	-0.216575	-2.50552	0.013201698565728	0.190521682838891	-3.15437
RXRA	0.589312633743028	2.50384789997363	0.0132620077539003	0.190593719764735	-3.15823
MTMR1	0.823038523679546	2.50320457189452	0.0132852306418572	0.190593719764735	-3.15971
PBLD	0.433106312246735	2.5027922497124	0.0133001337374639	0.190593719764735	-3.16066
PLA1A	0.251923020730584	2.50070559422701	0.0133757833804851	0.19103915363622	-3.16545
RFNG	0.291675021430678	2.49976846546578	0.0134098827698542	0.19103915363622	-3.16761
MPO	0.343268363613816	2.4993570011032	0.0134248792390219	0.19103915363622	-3.16855
RUBCN	0.303591361442586	2.49820559125004	0.0134669237083215	0.191047405142447	-3.1712
F8	0.406816591690442	2.4976322581871	0.0134879030922597	0.191047405142447	-3.17252
CDH3	0.283460458251779	2.49571966999762	0.0135580993794327	0.191598175756926	-3.17691
IGKV1-17	0.558834684569548	2.49167329959711	0.013707684739267	0.192935702376664	-3.18618
DEFA5	0.309785091436288	2.49145468325318	0.0137158082258292	0.192935702376664	-3.18669
OGT	0.25533881892577	2.48869172992026	0.013818846231777	0.193939266266614	-3.19301
SFRP4	0.300352290381725	2.4869105370318	0.0138856368547908	0.194119021311155	-3.19709
SERPINA11	0.263625135392165	2.4866587259248	0.0138951023589289	0.194119021311155	-3.19766
RAD50	0.222025386905467	2.48273320458381	0.0140434066804645	0.195389545904327	-3.20664
DHX34	0.225313322021667	2.48256190848904	0.0140499101483745	0.195389545904327	-3.20703
PPP1R12A	-0.199175	-2.47974	0.0141574264546728	0.196382584398835	-3.21347
GPHN	0.295396887852528	2.47900645016599	0.0141855045439263	0.196382584398835	-3.21514
NUP88	0.486256392985713	2.47563362664937	0.0143152094967186	0.19744209233151	-3.22283
PSME3	0.278794034754642	2.47424980201459	0.0143687304277183	0.19744209233151	-3.22598
SMG7	0.235428256790911	2.47379799145821	0.0143862432233479	0.19744209233151	-3.22701
CYB561D2	0.29786477124733	2.47364194442803	0.0143922962322763	0.19744209233151	-3.22736
NUP160	0.259060339384653	2.47284171889922	0.0144233723275347	0.19744209233151	-3.22918
FARSA	0.170569382243409	2.47103329686605	0.0144938209673458	0.197661434707964	-3.2333
CENPF	0.289300548021029	2.47077261313109	0.0145040013374532	0.197661434707964	-3.23389
CNOT2	0.194341773275809	2.46905915944835	0.014571074613131	0.198134234572774	-3.23778
HLA-C	-0.247689	-2.46823	0.0146037473523104	0.198138204099307	-3.23967
ENTPD6	0.223341224217137	2.46568672542918	0.0147038954117178	0.199055610673233	-3.24544
CDH1	0.194743281828069	2.46153412464367	0.014868921198201	0.200499942171709	-3.25486
CNOT10	0.1467206984789	2.46069228851214	0.0149025761364977	0.200499942171709	-3.25677
C1QTNF9	0.256358673324428	2.45957746924713	0.0149472486274776	0.200499942171709	-3.25929
ADIPOQ	0.343883708316583	2.45923622280193	0.014960946666284	0.200499942171709	-3.26006
EEF2	0.453856045615927	2.45890085487718	0.0149744196065486	0.200499942171709	-3.26082
LMOD1	0.411076120225855	2.45480951188649	0.0151396541694497	0.202269746425465	-3.27008
SLC43A2	0.315327625426574	2.45013488567442	0.0153304271174745	0.203886708825719	-3.28063
PCDHGC3	0.271045072117107	2.44956082865543	0.0153540011845035	0.203886708825719	-3.28193
PPIC	0.540981176060095	2.4483564652321	0.015403563917378	0.203886708825719	-3.28464
TP53I3	0.212319046611898	2.44821893784182	0.0154092325630584	0.203886708825719	-3.28495
DBNL	-0.255505	-2.44778	0.0154272832466592	0.203886708825719	-3.28594
ZMAT2	0.454773684704306	2.4461090340448	0.0154964317912888	0.204101231596168	-3.28971
NIF3L1	0.311655737290381	2.44518086166135	0.0155349303918027	0.204101231596168	-3.2918
PCDH17	0.42828920680199	2.44497257605449	0.015543581291684	0.204101231596168	-3.29227
GPR15LG	0.42644963607288	2.44267597728945	0.015639251851415	0.204819891834224	-3.29743
ALDH9A1	0.337339285558233	2.44205386569603	0.0156652572934167	0.204819891834224	-3.29883
FLNA	-0.249086	-2.43711	0.0158734337084508	0.207035252312732	-3.30995
SNED1	0.316379111955892	2.43614264377483	0.0159142793863712	0.207035252312732	-3.31211
NCK2	-0.150864	-2.4349	0.0159670783389333	0.207035252312732	-3.3149
ADGRE5	0.300783154470978	2.43483040642575	0.0159700341708791	0.207035252312732	-3.31506
ORAI2	0.260782839222808	2.43110328279334	0.0161293398108557	0.208428368777689	-3.32341
CCN5	0.214664337763718	2.43072423944572	0.0161456196765198	0.208428368777689	-3.32426
C1QB	0.422757651673476	2.42983088314777	0.0161840468888911	0.208484595606578	-3.32626
HMGN3	0.288519760493849	2.4276661015459	0.0162775003583584	0.209247951035283	-3.3311
NAXD	0.301270916315409	2.42542970790667	0.016374547543933	0.209855548884081	-3.33611
MGAT4B	0.178822718526327	2.42499761216935	0.0163933571444011	0.209855548884081	-3.33707
PCDH12	0.254033180527473	2.42146713897725	0.0165477615342071	0.211331477995385	-3.34495
PCDH11X	0.209532435629348	2.41999869066589	0.016612362398806	0.211331477995385	-3.34823
PPP1CB	-0.159091	-2.41969	0.0166259261714311	0.211331477995385	-3.34892
AVPR1A	0.199138642642768	2.41921794121533	0.016646800521944	0.211331477995385	-3.34997
LPXN	0.312158778062034	2.41634827260594	0.0167739231048955	0.21214161052937	-3.35637
CHRDL2	0.337676911585395	2.41621260676849	0.0167799541585578	0.21214161052937	-3.35667
PLBD1	0.28794995609386	2.41469085913653	0.0168477355145049	0.212559368274753	-3.36006
GSTM4	0.330635985233889	2.4131146897234	0.016918196500919	0.213009144833588	-3.36356
AHNAK2	0.378300284825138	2.40933982251321	0.0170880100228512	0.214594984626423	-3.37195
NEK7	-0.137215	-2.40876	0.0171142919590937	0.214594984626423	-3.37324
IGLV2-8	1.04173695857676	2.40685518725939	0.0172006040131817	0.215236188050427	-3.37747
ISLR	0.213272033414477	2.40543618123765	0.0172652020502387	0.215314906511667	-3.38062
DYNLT3	0.462084978781578	2.40338323400264	0.0173590393225815	0.215314906511667	-3.38517
PTPRG	0.249375400194243	2.40286309140526	0.0173828858415562	0.215314906511667	-3.38632
CXCL13	0.925980515259571	2.40230149725978	0.0174086652950296	0.215314906511667	-3.38757
DHRS1	0.606098613139565	2.40221317111647	0.0174127229013051	0.215314906511667	-3.38776
ACY1	0.32114269914438	2.40209784004748	0.0174180223440555	0.215314906511667	-3.38802
SIPA1	0.49613519922222	2.40078413384881	0.0174784877067578	0.215626746527522	-3.39093
SCUBE2	0.333291614432738	2.39979033567583	0.0175243521162422	0.215757566598161	-3.39313
ME1	0.304163978723392	2.39861023137445	0.0175789529306416	0.215995206792362	-3.39574
MON1B	0.251272378636065	2.39642492367591	0.0176804597603763	0.216674958681032	-3.40057
AMDHD1	0.282329349844318	2.39548553690848	0.0177242530527456	0.216674958681032	-3.40264
TAF7	0.339666119500867	2.3951374324425	0.0177405056870725	0.216674958681032	-3.40341
CYP20A1	0.247209210264042	2.39385	0.0178008894569291	0.216979367703086	-3.40626
ZNF185	-0.238917	-2.39053	0.0179569999531483	0.218331798523195	-3.41359
TRPC6	-0.276918	-2.3898	0.0179915122739626	0.218331798523195	-3.4152
C6orf120	0.24786195425526	2.38921836537096	0.0180188851534913	0.218331798523195	-3.41647
ARPC5	-0.21655	-2.38267	0.0183313445053345	0.221678847881703	-3.43089
GCSAML	-0.273398	-2.38158	0.0183837686706761	0.221874320504669	-3.43328
RFX1	0.224620091419298	2.37903114556046	0.0185070496938098	0.222807225252551	-3.43888
PRUNE2	0.258318417982239	2.3778732750273	0.0185632666506615	0.222807225252551	-3.44142
ST13	0.265761255864757	2.37746381267397	0.0185831829376646	0.222807225252551	-3.44232
DCP1A	0.200134480699654	2.37698050195889	0.01860671549339	0.222807225252551	-3.44338
MAN1C1	0.289533360522701	2.37525410873416	0.0186909891403992	0.2229302325082	-3.44717
RELN	0.322618443799102	2.3746847846548	0.0187188544096399	0.2229302325082	-3.44841
CUL4B	0.105371724178261	2.37453308896981	0.0187262852605352	0.2229302325082	-3.44875
GPNMB	0.244218129832119	2.37034960637767	0.0189322429742462	0.224944455843519	-3.45791
NAA20	0.220718015492579	2.36884985531719	0.019006562760859	0.225389840181581	-3.46119
UGT1A6	0.237682938429691	2.36574064442618	0.0191614594257354	0.226714730516864	-3.46798
ZFC3H1	0.238267141052187	2.36306384448289	0.0192957048748077	0.226714730516864	-3.47382
ALDOB	0.409495211939873	2.36256342072801	0.0193208936856748	0.226714730516864	-3.47491
RAB34	-0.158651	-2.36213	0.0193428540639341	0.226714730516864	-3.47587
TPBG	0.321003542986159	2.36211745531555	0.0193433657689811	0.226714730516864	-3.47589
STAR	0.273713949524992	2.36163431267215	0.0193677372114501	0.226714730516864	-3.47694
TBCC	0.151850501833232	2.36143807107479	0.0193776440693447	0.226714730516864	-3.47737
MAP2K7	1.01008075403018	2.35905763197767	0.0194981720114703	0.22727224655804	-3.48256
COL15A1	0.274386919105945	2.35902990266507	0.0194995799056988	0.22727224655804	-3.48262
GBA1	0.321696176754337	2.35743878043396	0.0195805158616758	0.227781704482118	-3.48608
CHST7	0.27484527568523	2.35497597496261	0.0197063758477646	0.228324136434575	-3.49144
PRKCSH	-0.226917	-2.35448	0.0197320272748004	0.228324136434575	-3.49253
CCT3	0.0972405195768344	2.35425632793579	0.0197432872691124	0.228324136434575	-3.493
UROS	0.221165182261821	2.35320335673196	0.0197974050126867	0.228324136434575	-3.49529
TJP2	-0.16315	-2.35278	0.0198190941267061	0.228324136434575	-3.49621
DUS2	0.507445356153056	2.35216250985232	0.0198510280410514	0.228324136434575	-3.49755
CRKL	-0.220575	-2.34864	0.0200334651145922	0.228949201473516	-3.5052
AMPD2	-0.190958	-2.34827	0.0200525662941749	0.228949201473516	-3.506
THBS2	-0.204223	-2.34826	0.0200532089198631	0.228949201473516	-3.50602
LPCAT3	-0.290067	-2.34823	0.0200550370958988	0.228949201473516	-3.5061
FBP1	0.322701099570088	2.34680879420955	0.0201288710317258	0.229053643533092	-3.50917
RAB7A	-0.12586	-2.34533	0.0202064714321018	0.229053643533092	-3.51238
FURIN	0.253434607152263	2.34430247946068	0.0202601146407224	0.229053643533092	-3.5146
B3GNT7	0.286722600268308	2.34410928667109	0.0202702624214317	0.229053643533092	-3.51502
AGA	0.373604861822516	2.34391376281522	0.0202805372014678	0.229053643533092	-3.51544
SERPINA3	0.454652332563507	2.3437568764096	0.0202887848986657	0.229053643533092	-3.51578
EDA	0.238749963029715	2.34254232786934	0.0203527350829734	0.229352460354906	-3.51841
METAP2	0.172902237107956	2.3411505840821	0.0204262333180311	0.229757576604838	-3.52142
SMOX	0.312955622435346	2.33648002240834	0.0206745968213622	0.231946574418332	-3.53151
WASL	0.203177048835685	2.33551859969326	0.0207260503030725	0.231946574418332	-3.53359
THBS1	-0.200804	-2.33536	0.0207345605829103	0.231946574418332	-3.53393
EGF	-0.247963	-2.32471	0.0213124865850854	0.237976469733828	-3.55687
SUMO2	0.340846024220796	2.31646060618177	0.0217695046833976	0.242636792636995	-3.57455
MSMO1	0.398890014298834	2.31432247811504	0.0218894014970959	0.243529541383145	-3.57913
ZZEF1	-0.167194	-2.31194	0.0220238451691792	0.244397692020226	-3.58423
ST6GAL2	0.237061997304529	2.31133184743748	0.0220580754505723	0.244397692020226	-3.58552
DSG2	0.441922596948296	2.3108164952077	0.0220872566901757	0.244397692020226	-3.58663
FANCI	0.159325239013069	2.30985944825116	0.0221415383038481	0.244411192607654	-3.58867
EGLN1	0.364962164381526	2.30852134615436	0.0222176288187847	0.244411192607654	-3.59153
TIRAP	0.268866827607849	2.30752514510692	0.0222744262257696	0.244411192607654	-3.59365
ERAP2	0.196764372974734	2.3073222359795	0.0222860104933365	0.244411192607654	-3.59409
TNFAIP6	0.318724630957604	2.3070287408205	0.0223027757538555	0.244411192607654	-3.59471
ATP8B3	-0.193246	-2.30659	0.0223281347716422	0.244411192607654	-3.59566
LZTS2	0.311786592573503	2.30432785063437	0.0224575783671838	0.244643343589658	-3.60047
COL6A1	0.193710926181673	2.30429221276467	0.0224596272512246	0.244643343589658	-3.60055
SCYL1	0.126560138617767	2.30412425437104	0.0224692856835084	0.244643343589658	-3.6009
USP47	-0.177537	-2.30266	0.0225537427184307	0.245126734802979	-3.60403
ADH1C	1.57226972474087	2.30086875265168	0.0226572140899445	0.245814703929735	-3.60784
LEPR	0.279393428990847	2.29853053157399	0.0227930403936211	0.24684024280919	-3.61281
CAPNS1	0.103875976301136	2.29785490619008	0.0228324199101162	0.24684024280919	-3.61424
IGLV7-46	0.649159953481566	2.29689488123041	0.0228884785402394	0.247009876874294	-3.61628
CLIP1	-0.234826	-2.29389	0.0230644763166292	0.247174902377553	-3.62266
COL16A1	0.452294540939425	2.29385771938673	0.0230666226330458	0.247174902377553	-3.62273
MYH14	-0.20265	-2.29335	0.0230962974977072	0.247174902377553	-3.6238
GTF2I	0.566644531056732	2.29330590807256	0.0230991191322971	0.247174902377553	-3.6239
STAG2	0.37246909154853	2.2931642353739	0.0231074687924178	0.247174902377553	-3.6242
PAPLN	0.361664552742227	2.29250869896993	0.0231461381046475	0.247174902377553	-3.62559
UGDH	0.844074611278497	2.29071217403829	0.0232524037648689	0.247390218757972	-3.6294
SNW1	0.509981696080098	2.2905772284179	0.0232604031217837	0.247390218757972	-3.62969
ABRAXAS2	-0.150528	-2.28971	0.0233118778838677	0.247390218757972	-3.63153
SFTPC	0.46055997691058	2.28904541313876	0.0233513757998735	0.247390218757972	-3.63293
LRRFIP2	-0.221029	-2.28861	0.0233773177758718	0.247390218757972	-3.63386
ZNF22	0.576572402071406	2.28804265938336	0.0234110968094957	0.247390218757972	-3.63506
SEPTIN8	0.347767664421332	2.28740221326351	0.0234493098348788	0.247390218757972	-3.63641
TMOD2	-0.292671	-2.28651	0.0235026097053254	0.24752576383285	-3.6383
CPSF6	0.404845203765151	2.28369025507541	0.0236718662111473	0.248543642374719	-3.64426
CAPZB	-0.172805	-2.28355	0.0236804941174148	0.248543642374719	-3.64456
TSNAX	0.173265393013966	2.27888739827359	0.0239625723321085	0.250844033376389	-3.6544
TBC1D14	0.270927154722688	2.27813252823538	0.0240085459147927	0.250844033376389	-3.65599
DCD	0.339981687467819	2.27637385203588	0.0241159534525177	0.250844033376389	-3.6597
AGXT	1.02392763208888	2.27636477112414	0.0241165091398421	0.250844033376389	-3.65972
AK2	-0.249831	-2.27619	0.0241271436996145	0.250844033376389	-3.66008
MTHFD1	0.14279257591158	2.2753058125462	0.0241813867632446	0.250844033376389	-3.66195
MCM5	0.328818904838822	2.27401792841963	0.0242604953585265	0.250844033376389	-3.66466
RPL29	0.570677583384391	2.27360182731084	0.0242861028131475	0.250844033376389	-3.66554
PCDHB15	0.322932841110951	2.27334141601357	0.0243021409210104	0.250844033376389	-3.66608
DNAH9	0.352507175318847	2.27322016987599	0.0243096113404476	0.250844033376389	-3.66634
PRR36	-0.195483	-2.27008	0.0245037701230733	0.252421833978259	-3.67294
IGLV3-9	0.418172055144644	2.26854052146619	0.0245994806817932	0.252981886204861	-3.67617
UGGT1	-0.185463	-2.26531	0.0248013792216876	0.254569384709933	-3.68296
STAU1	0.267773294802497	2.26474098189217	0.0248370522424955	0.254569384709933	-3.68415
GNPDA1	0.390074472870101	2.26396266121915	0.0248859645468443	0.254644175689197	-3.68578
PNO1	0.372875784230291	2.26280266018966	0.0249590191565356	0.254965339263508	-3.68821
IGHV4-34	0.409005500684183	2.26076389930174	0.0250878705401759	0.255854466392227	-3.69248
ANKRD27	0.334370622604114	2.25938062676597	0.0251756250869429	0.256322212823633	-3.69537
COL18A1	0.218182904496572	2.25837803121923	0.0252393970493198	0.256413882752746	-3.69747
EPRS1	0.185743091968687	2.25792219698059	0.025268437865649	0.256413882752746	-3.69842
ADH1B	1.04458355316411	2.25613517714011	0.0253825690587634	0.257145596143333	-3.70216
CLTA	-0.2039	-2.25507	0.0254506234939674	0.257408868032375	-3.70438
ERC1	0.249397558933313	2.25427390603665	0.0255019208017674	0.257502068293754	-3.70605
MED23	0.447163178676766	2.25301547923783	0.0255828932610779	0.257894108508296	-3.70867
GSS	0.225552162403542	2.25095246126996	0.0257161221055349	0.258810774940408	-3.71297
ACSS1	0.311240998281693	2.24777563419516	0.0259224645426813	0.260459048500274	-3.71959
RPIA	0.204609555518116	2.24602034081546	0.026037093472918	0.261026369783297	-3.72325
EMC6	0.170014680863127	2.24507522827613	0.0260989967369199	0.261026369783297	-3.72521
OLFML1	0.377627090677633	2.24495466256454	0.0261069028121226	0.261026369783297	-3.72546
MYL12B	-0.223101	-2.24382	0.026181543870219	0.261345623069935	-3.72782
PKHD1L1	-0.188923	-2.24114	0.0263580958019912	0.26267945962929	-3.73339
RGS5	-0.143196	-2.23935	0.026477062493088	0.263070345947201	-3.73711
SEC61G	0.263299908582312	2.23924605303123	0.0264836429566883	0.263070345947201	-3.73732
COCH	0.301928239628306	2.23803455535453	0.0265642027845363	0.263070345947201	-3.73983
ADAM17	0.250709197793824	2.23795818765584	0.026569288085532	0.263070345947201	-3.73999
MMP14	0.334587196817121	2.23599005231536	0.0267006386694951	0.263943793244977	-3.74407
MYL6	-0.215761	-2.23037	0.0270788749299593	0.267251025316808	-3.7557
VPS25	-0.145216	-2.2285	0.0272057199311206	0.268070531817273	-3.75956
TLE3	0.427239580921259	2.22707584693132	0.0273026712410859	0.26859332045692	-3.7625
ADH6	1.39676911933985	2.22342786077002	0.0275524307783245	0.270447730095898	-3.77002
GID8	0.236432641323363	2.22205052955027	0.027647245714454	0.270447730095898	-3.77286
IRS1	0.196563126299592	2.2218185131118	0.0276632455504095	0.270447730095898	-3.77334
TUBB2A	-0.217178	-2.22175	0.0276679651969329	0.270447730095898	-3.77348
SUSD3	0.202379167794494	2.2209554339742	0.0277228341864681	0.270551869835723	-3.77512
ARB2A	-0.223174	-2.21985	0.0277993744783959	0.27086683508488	-3.77739
EFEMP2	0.237062342211795	2.2187572871928	0.0278751032218441	0.271101133366894	-3.77964
CMAS	0.527471709505849	2.2182257830086	0.027912030400579	0.271101133366894	-3.78073
PCYOX1L	-0.201877	-2.21482	0.0281499746928088	0.272978914651818	-3.78774
COMMD5	-0.187808	-2.20596	0.0287759578287884	0.278607730940437	-3.80588
IGHV6-1	0.546099353104635	2.20450134391732	0.0288804085126353	0.279060023788911	-3.80887
MARCKS	0.367261470861157	2.20403410485396	0.0289138838179718	0.279060023788911	-3.80983
MFGE8	0.234609581499124	2.20194408764857	0.0290640358781588	0.279401372967367	-3.8141
HBZ	0.322843101500724	2.20182220894217	0.0290728128097873	0.279401372967367	-3.81435
GIPC2	0.2619304668076	2.20121828963867	0.0291163372217142	0.279401372967367	-3.81558
RIMS4	0.185048905906062	2.20100258554325	0.029131896707498	0.279401372967367	-3.81602
ADH1A	1.55506958593673	2.19856035517133	0.0293085676031687	0.279604205924613	-3.821
LCP1	0.195920394090551	2.19843133029186	0.0293179270770391	0.279604205924613	-3.82126
LANCL3	0.18280337291411	2.19790789312787	0.0293559238698327	0.279604205924613	-3.82233
TPM1	-0.222031	-2.1978	0.029363804890405	0.279604205924613	-3.82255
SLC29A4	0.204497957234869	2.19755565383865	0.0293815173083062	0.279604205924613	-3.82305
GGH	0.332688040127204	2.19576312935557	0.0295120611105889	0.280250490584551	-3.8267
MAPK14	-0.174917	-2.19531	0.0295448483473279	0.280250490584551	-3.82762
GRTP1	0.231922814325081	2.19473955031426	0.0295868306778264	0.280250490584551	-3.82879
FIS1	0.240307882356057	2.19367481570043	0.0296647809474564	0.280554551186222	-3.83095
RTN2	-0.249126	-2.19153	0.0298221874130512	0.281607970340217	-3.83531
PLXNB2	-0.133707	-2.18724	0.030139658580698	0.284167289453453	-3.84403
RPAP1	0.220213900671774	2.18511515043034	0.0302979436478354	0.285035946394143	-3.84834
YWHAQ	-0.163707	-2.1832	0.0304414727430418	0.285035946394143	-3.85223
RIPK3	0.241338001472458	2.18248906036957	0.0304945311966619	0.285035946394143	-3.85366
MTAP	0.196128699685021	2.18214216616528	0.030520581986392	0.285035946394143	-3.85436
PEF1	0.177123227550424	2.18173610583238	0.0305511004912987	0.285035946394143	-3.85518
ITGB6	-0.173252	-2.18167	0.0305561254444896	0.285035946394143	-3.85532
DAB1	0.275157678820782	2.18112097767937	0.0305973824062164	0.285035946394143	-3.85643
TNNI1	0.401859858780531	2.18102714171769	0.0306044479132133	0.285035946394143	-3.85662
L3HYPDH	0.154231777463484	2.17635481477567	0.0309580498521903	0.286666774859676	-3.86607
FSTL1	0.204172209228507	2.17616478676305	0.0309725057727716	0.286666774859676	-3.86645
MUC7	0.403551804058088	2.17547471722289	0.0310250503230369	0.286666774859676	-3.86784
MAST1	-0.16283	-2.17506	0.0310566465447371	0.286666774859676	-3.86868
CIAO2B	0.287190807373014	2.17501480026223	0.0310601130334737	0.286666774859676	-3.86877
NBEAL1	0.238451401148338	2.17438799328944	0.031107954204208	0.286666774859676	-3.87004
PPP1CC	-0.120311	-2.17383	0.0311506972762706	0.286666774859676	-3.87116
ZG16	0.245151666027623	2.17374654401864	0.0311569790117169	0.286666774859676	-3.87133
EDF1	0.220617214673363	2.17271017758764	0.0312363280053308	0.286666774859676	-3.87342
MET	0.244270852442135	2.17255744015674	0.031248037070012	0.286666774859676	-3.87373
MCCC1	0.364994869590205	2.17123230216001	0.0313497836228677	0.287169649683125	-3.8764
ZNF706	0.373717014826137	2.16804175674864	0.0315959370312117	0.288797096923033	-3.88283
SELENOP	0.177050178805253	2.16770723113654	0.0316218426112816	0.288797096923033	-3.8835
ADIRF	0.272378465619224	2.16650534736139	0.0317150679131855	0.289055374668733	-3.88592
BECN1	0.162643460554563	2.16586735857026	0.031764650706463	0.289055374668733	-3.8872
ZYX	-0.18704	-2.16509	0.0318252198491408	0.289055374668733	-3.88876
B4GALNT2	0.628876697781801	2.16491129885652	0.031839078693696	0.289055374668733	-3.88912
MPIG6B	-0.205989	-2.16352	0.0319473740983851	0.289281520020979	-3.89191
MAPK7	0.15123332508822	2.16310811119535	0.031979865196196	0.289281520020979	-3.89274
RYR2	0.304747040336264	2.16277648221984	0.0320058161552873	0.289281520020979	-3.89341
TSKU	0.372597383958266	2.16018009203363	0.0322096217740637	0.290265849789396	-3.89862
PIGB	0.174590446811938	2.15963088889936	0.0322528754064492	0.290265849789396	-3.89972
ASS1	0.571306984682727	2.15958	0.032257031844548	0.290265849789396	-3.89983
RGS18	-0.138769	-2.15713	0.0324507477348244	0.291580213493965	-3.90474
CEP295	0.707566610782716	2.15628060721914	0.0325178230408044	0.291754485610971	-3.90643
SNX9	0.198717333384449	2.15320070597923	0.0327630460327299	0.29352427331519	-3.9126
KSR1	-0.144034	-2.1522	0.0328429051872482	0.293747279223573	-3.91459
DDX52	0.393651171129499	2.15168953474217	0.0328839493819492	0.293747279223573	-3.91562
ALDH8A1	0.904362011839856	2.14771962628634	0.033203405477245	0.29616856868114	-3.92354
FUCA1	0.235877379009592	2.14644665380282	0.0333064066794044	0.296451792183171	-3.92608
PIGR	0.398424270346898	2.14591515653538	0.0333494937897713	0.296451792183171	-3.92714
S100A11	0.445744759507339	2.14553303818847	0.033380500868476	0.296451792183171	-3.9279
LPP	-0.185943	-2.14406	0.0335001474213361	0.296819801503323	-3.93083
MAN1A2	0.2062626807957	2.14383052296733	0.033518954541395	0.296819801503323	-3.93129
TBCB	-0.22441	-2.13996	0.0338352716768382	0.299058911268243	-3.93899
EHHADH	0.459224321514172	2.13955	0.0338695580174689	0.299058911268243	-3.93982
CREBRF	0.52655944005381	2.13807018078537	0.033991085249451	0.299331323241131	-3.94275
KDM3B	0.303161040200408	2.13629265373852	0.0341379289663144	0.299331323241131	-3.94628
NRP1	0.204021938843825	2.13572701761184	0.0341847714874652	0.299331323241131	-3.9474
ERO1B	-0.179473	-2.13565	0.0341910920931476	0.299331323241131	-3.94755
MYL4	0.359035336996835	2.13510090000793	0.0342366873488806	0.299331323241131	-3.94864
DCAF7	0.218114791241581	2.13510005532638	0.0342367574333354	0.299331323241131	-3.94864
MTNAP1	0.250489847134302	2.13502677488053	0.0342428380893596	0.299331323241131	-3.94879
ABHD14A	0.226623923599625	2.13061480579229	0.0346106540644407	0.302114967504013	-3.95753
FGFR1OP2	-0.241753	-2.12987	0.0346733361092459	0.302230973863925	-3.95901
ANXA1	0.3891608216545	2.12769506103395	0.034855934983063	0.303068291495059	-3.96331
SLAIN2	-0.15727	-2.127	0.0349147714181202	0.303068291495059	-3.96469
ALDH7A1	0.410720897548412	2.12695925371142	0.0349179842301057	0.303068291495059	-3.96476
PIR	0.199181377753926	2.12539044819182	0.0350505965017539	0.303515163468837	-3.96786
FAR1	0.340318498462865	2.1251769788609	0.0350686747135917	0.303515163468837	-3.96829
KITLG	0.240612941229985	2.12385295981345	0.0351809822637627	0.30405710518639	-3.9709
YBX3	0.286281834781365	2.12295160460162	0.0352576152297527	0.304289629888373	-3.97268
ADH4	0.509113331624709	2.12191108070486	0.0353462590158994	0.30462501256097	-3.97473
MOB4	-0.239058	-2.11986	0.0355215811689215	0.305627578674886	-3.97877
SELL	0.270210897365275	2.11938237679428	0.0355624834150219	0.305627578674886	-3.97971
JAK2	-0.193979	-2.1182	0.0356637507148471	0.306068009290532	-3.98204
PTER	0.199676681176824	2.1150707702412	0.0359337867167796	0.307306303848995	-3.9882
RDH11	-0.301255	-2.1145	0.0359832303102504	0.307306303848995	-3.98932
GRN	0.329310180492808	2.11374700096092	0.0360484532561074	0.307306303848995	-3.9908
PPP1R9B	-0.24079	-2.11332	0.0360853305995508	0.307306303848995	-3.99164
SMPD1	0.328533340138497	2.11289136776142	0.0361227366571076	0.307306303848995	-3.99248
LUC7L3	0.426961125886513	2.11188696363185	0.0362101038753745	0.307306303848995	-3.99445
VNN1	0.309656737377699	2.11176458386995	0.0362207613851219	0.307306303848995	-3.99469
SAV1	-0.175473	-2.11149	0.0362448597261552	0.307306303848995	-3.99524
GREM1	0.289529934943664	2.11124300941838	0.0362662132473251	0.307306303848995	-3.99572
HS6ST1	0.278623607990498	2.11073813876822	0.0363102561991867	0.307306303848995	-3.99671
ETFB	0.537910841690009	2.10861606699613	0.0364958808979549	0.308089816462505	-4.00087
PTPRK	0.268428855453642	2.10852878989067	0.036503532756221	0.308089816462505	-4.00104
ATF7IP2	0.238808032685863	2.1074978780374	0.0365940204741049	0.308426568315402	-4.00306
ZRANB2	0.300835190864621	2.10692666083549	0.036644241733175	0.308426568315402	-4.00418
HEBP2	0.245059711308037	2.10555505018057	0.0367650753897328	0.308455780715483	-4.00687
IRAG1	-0.25562	-2.10551	0.0367690021924123	0.308455780715483	-4.00696
FGL1	0.529048256756143	2.10472705445928	0.036838184307752	0.308455780715483	-4.00849
TRIM40	-0.18767	-2.1041	0.0368940209868996	0.308455780715483	-4.00972
SHANK3	0.232308544861098	2.10320849676303	0.0369725920268808	0.308455780715483	-4.01146
DNAH7	0.313327898079694	2.10297025230979	0.036993717270931	0.308455780715483	-4.01193
ANKRD62	-0.278495	-2.10228	0.0370547452635371	0.308455780715483	-4.01327
GPAT4	0.225681471565946	2.1019428892356	0.0370849328683838	0.308455780715483	-4.01393
LRIG1	-0.19425	-2.1004	0.0372222661157292	0.308455780715483	-4.01695
C1R	0.208175636289826	2.10039712771421	0.0372225391609005	0.308455780715483	-4.01695
RBX1	0.163327406579302	2.10019465057265	0.0372405964687647	0.308455780715483	-4.01735
RAB27B	-0.209588	-2.09916	0.0373334078463255	0.308455780715483	-4.01938
ACTR2	-0.185877	-2.09912	0.0373367002144686	0.308455780715483	-4.01945
JCHAIN	0.399976084708118	2.09866421880731	0.037377326935132	0.308455780715483	-4.02034
KRT71	0.814761618708627	2.09728832458953	0.037500618702183	0.308455780715483	-4.02302
MYH7	0.403350480881751	2.09709448250515	0.0375180166313147	0.308455780715483	-4.0234
MTHFS	-0.218819	-2.0967	0.0375535471012673	0.308455780715483	-4.02417
USP19	0.224583334428726	2.09668175150022	0.0375550836138315	0.308455780715483	-4.02421
AKR7A3	0.226456942153226	2.09452071945267	0.0377496776723692	0.309638441926578	-4.02842
SRGN	-0.263157	-2.09233	0.0379480951923517	0.310369305934252	-4.03269
PYCARD	0.304025628650418	2.0923015841288	0.0379504039808802	0.310369305934252	-4.03274
GPCPD1	-0.150501	-2.09085	0.0380817934215056	0.310369305934252	-4.03555
IARS2	0.211621670229669	2.09083012465477	0.0380840056715759	0.310369305934252	-4.0356
TUBB4B	-0.157872	-2.09073	0.0380932937516883	0.310369305934252	-4.0358
SCGB3A2	-0.453751	-2.08982	0.038175709671609	0.310369305934252	-4.03756
ACTR3	-0.195919	-2.0891	0.038241542493152	0.310369305934252	-4.03896
NR3C1	0.326034074657621	2.08906767446287	0.0382445590250737	0.310369305934252	-4.03903
P4HB	-0.203041	-2.08759	0.0383798283973157	0.311054529752549	-4.0419
TREX2	0.426778669041131	2.08562697580342	0.0385596692106808	0.312098698280629	-4.04571
CDH13	0.313274935771005	2.08458345537045	0.0386556771475447	0.312462468250761	-4.04773
COL6A2	0.232470494419838	2.08326615756627	0.0387771663223597	0.313030977211767	-4.05029
CREG1	0.398039450874755	2.08179652592058	0.038913090856935	0.313714364892734	-4.05313
PRCP	0.345795193693082	2.08089919553293	0.0389962845774901	0.313971401749555	-4.05487
SUMO3	-0.155169	-2.0803	0.0390521353810447	0.314007905908821	-4.05603
IGKV1-16	0.245796332878377	2.07837817868127	0.0392308305863926	0.31479277664828	-4.05975
ARID1A	0.344600011925065	2.0780032761384	0.039265813167222	0.31479277664828	-4.06047
GPD1	0.244380901722315	2.07742403055349	0.0393199157820107	0.31479277664828	-4.06159
FBXL18	0.339737929389082	2.0766013632162	0.0393968642084951	0.31479277664828	-4.06318
ABHD16A	-0.281761	-2.07649	0.039406972857098	0.31479277664828	-4.06339
CACNA1H	0.305263973392307	2.07355288840997	0.039683129993029	0.316585492082587	-4.06907
HK1	-0.230254	-2.073	0.0397355897945646	0.316591242126225	-4.07014
LY6G6F	-0.1955	-2.07029	0.0399911014812459	0.318212678756493	-4.07535
DCTD	-0.14826	-2.06915	0.040100164250067	0.318530522034774	-4.07757
PCDH19	0.255842697872874	2.06877732469791	0.0401351581122423	0.318530522034774	-4.07827
ACACA	0.199925999253301	2.06683513156153	0.0403202520179483	0.319367092383165	-4.08201
C1QA	0.42349249963405	2.0661345532155	0.0403871972175986	0.319367092383165	-4.08336
BIN2	-0.115824	-2.06603	0.0403971448773607	0.319367092383165	-4.08356
LATS1	0.196296247419473	2.06434034450928	0.0405590803581218	0.320233564788835	-4.08681
VAMP7	-0.267424	-2.06366	0.0406247456780391	0.320285731159956	-4.08812
RAB37	-0.206968	-2.06284	0.0407030601361096	0.320285731159956	-4.08969
PNMA1	0.161392157517617	2.06234599666283	0.0407508706491718	0.320285731159956	-4.09064
CIT	-0.196578	-2.06129	0.0408531125509185	0.320285731159956	-4.09267
PRKACA	-0.111067	-2.06044	0.0409350234803048	0.320285731159956	-4.0943
TAP2	-0.319721	-2.06	0.0409774378181766	0.320285731159956	-4.09514
SULT2A1	0.830479144606183	2.05859562005819	0.0411136341807792	0.320285731159956	-4.09783
ANKRD45	0.201526224547198	2.05783580439869	0.0411874644168317	0.320285731159956	-4.09929
GNG11	-0.166728	-2.05767	0.0412037011255371	0.320285731159956	-4.09961
ACTBL2	-0.27301	-2.05748	0.0412224192766303	0.320285731159956	-4.09998
CAPZA2	-0.162942	-2.05731	0.0412387941351822	0.320285731159956	-4.1003
SERPINH1	0.270902866728446	2.05728523233973	0.0412410335332739	0.320285731159956	-4.10034
CD3E	0.304996932926337	2.05678338272671	0.0412899139651135	0.320285731159956	-4.1013
SYTL1	0.477240794212245	2.05656650697772	0.0413110531030307	0.320285731159956	-4.10172
PRKG1	-0.180417	-2.05613	0.0413531421502151	0.320285731159956	-4.10254
DSTN	-0.1185	-2.05562	0.041403172634013	0.320285731159956	-4.10353
CCDC194	0.204880909719645	2.05353329653958	0.0416076744828204	0.321461313333811	-4.10752
IFI30	0.30763130806694	2.05145724582497	0.0418117414045425	0.322630574595707	-4.11149
ARPC4	-0.18231	-2.05018	0.0419377069167402	0.323194998266415	-4.11393
PNLIPRP1	0.244373736009469	2.0494909084627	0.0420058117210733	0.323238734383223	-4.11524
MMP28	0.212486952252976	2.04905404394146	0.0420490329415012	0.323238734383223	-4.11608
PTPRJ	-0.184797	-2.04691	0.0422620858519756	0.32446888748838	-4.12017
ITGAE	0.232695771524817	2.04217065403124	0.0427350708266028	0.327689095724289	-4.12919
ANGPTL8	0.251505040159535	2.0415987420996	0.0427924981286457	0.327718768522131	-4.13028
PPP1R3E	-0.14162	-2.04031	0.0429219538842387	0.328233290707435	-4.13272
MFSD1	-0.273957	-2.03987	0.0429669661475168	0.328233290707435	-4.13357
C1orf198	-0.18608	-2.0389	0.043064198129028	0.328417892275588	-4.1354
TACC3	-0.189194	-2.0384	0.0431144296857711	0.328417892275588	-4.13635
PVR	0.296536992492468	2.03803186069026	0.0431521466562466	0.328417892275588	-4.13705
RPA1	0.365220101144957	2.03744114523999	0.0432119565951658	0.328464549572446	-4.13817
HPN	0.256082245669297	2.03682237759989	0.0432746826114438	0.328533229403752	-4.13935
TAFA5	0.251420339556858	2.03609996790952	0.0433480133006287	0.32868214793872	-4.14072
SRP19	0.295398025664312	2.03527535161055	0.0434318482919359	0.32891024715143	-4.14228
TMX1	-0.268717	-2.0327	0.0436944835692076	0.329628502408826	-4.14716
YAF2	0.337435680196101	2.03198195741105	0.0437680525078923	0.329628502408826	-4.14852
MXRA8	0.257069744869079	2.03184583845877	0.0437819957279272	0.329628502408826	-4.14878
GTPBP2	-0.142986	-2.03174	0.0437928535176034	0.329628502408826	-4.14898
CBLB	0.287741020086175	2.0317087644397	0.0437960406044085	0.329628502408826	-4.14904
CYB5A	0.315050690610153	2.03051672635101	0.0439183411493788	0.329793803243814	-4.15129
CUL3	0.13240932865959	2.03044415072944	0.0439257966405799	0.329793803243814	-4.15143
MMP7	0.2933705168633	2.02989898222974	0.0439818347615625	0.329809861404413	-4.15246
TUBA4A	-0.143507	-2.02863	0.0441123283266056	0.33038352145716	-4.15486
TNFRSF10C	0.275757486532694	2.02799896987612	0.0441776141924213	0.330467996630105	-4.15605
VPS41	0.402785720774105	2.02516074951165	0.0444714500235722	0.332197687965843	-4.16141
SKAP1	0.584109209105425	2.02471814410195	0.0445174218225186	0.332197687965843	-4.16225
ATP2A3	-0.282489	-2.02419	0.044571941268333	0.332199401487125	-4.16324
ABCC1	-0.137391	-2.0217	0.0448323777675974	0.333733965401373	-4.16794
CEMIP	0.259173991849052	2.02102	0.0449034036173146	0.333856533091553	-4.16922
CSTF2	0.176346589631317	2.01944243883558	0.0450685126821743	0.3346774625027	-4.17219
UTRN	-0.187992	-2.01774	0.0452479086627897	0.335602367403164	-4.1754
RND3	0.176810063599197	2.01131400971343	0.0459289510661308	0.340241224665441	-4.18745
DCXR	0.246983605760203	2.01010438403715	0.046058182597404	0.340785996751529	-4.18972
FAM120B	0.14639526756882	2.00876615726345	0.0462015132931071	0.341433647150389	-4.19223
TESK2	0.269868351744556	2.00644061254189	0.0464514922681801	0.342866925439076	-4.19658
SSH1	-0.160689	-2.00582	0.0465182208395425	0.342945775080916	-4.19774
IGLV4-69	0.38350751090658	2.00468977350879	0.0466404519252602	0.343433123141597	-4.19985
SLC35D1	0.158155863852138	2.0034763236324	0.046771796438183	0.343986325006301	-4.20212
RBM15	0.360722377005584	2.00292418064095	0.0468316646110912	0.343989827705285	-4.20315
KALRN	-0.222167	-2.00244	0.0468847060477541	0.343989827705285	-4.20406
VAV3	-0.144799	-2.00122	0.0470171239559015	0.344548241300792	-4.20634
APMAP	0.24391785175744	1.99989269969733	0.0471615248782883	0.34519302718929	-4.20881
HSPH1	0.107386862464986	1.99934589665662	0.047221232845399	0.345217113238944	-4.20983
SNRPGP15	0.578632495290826	1.99797422675693	0.0473712942595969	0.345493283065901	-4.21238
ADAMDEC1	0.186509600101731	1.99796838644866	0.0473719340565927	0.345493283065901	-4.21239
NUTF2	0.21109581392088	1.99658397637547	0.0475238011250807	0.346188260814725	-4.21497
BAG5	-0.1711	-1.99377	0.0478335377822322	0.348030223174172	-4.2202
PSMA5	0.146214331843057	1.9932089344089	0.0478957685160899	0.348069130106834	-4.22125
YOD1	0.306151510658328	1.99221351287775	0.0480059454977894	0.348408145445347	-4.2231
PDGFRL	0.20828018839315	1.99175925418376	0.0480562959234962	0.348408145445347	-4.22394
NCKAP5	0.219750513294241	1.98833344559341	0.0484374596235897	0.350755994599698	-4.2303
TNS1	-0.159571	-1.98689	0.0485989565691444	0.351509474286755	-4.23298
DBN1	-0.235934	-1.98593	0.0487069476890791	0.351874631534209	-4.23476
PSTPIP1	0.424693069298574	1.98469654208807	0.0488449112308394	0.352455202619701	-4.23704
ITGA2B	-0.1553	-1.98382	0.0489431135871167	0.352684310716894	-4.23865
ATP2A1	-0.270892	-1.98339	0.0489919372625201	0.352684310716894	-4.23946
MFAP3L	0.24306494873261	1.98227735992684	0.0491175434467658	0.353173029789377	-4.24151
VPS18	0.198532489218763	1.98096525308381	0.049265950970556	0.353698220703506	-4.24394
PAMR1	0.294667044476973	1.97999729578269	0.0493756762372243	0.353698220703506	-4.24573
TPD52L2	-0.218595	-1.97998	0.049377240913108	0.353698220703506	-4.24575
APOD	0.195013024751706	1.9795717905458	0.0494239758959513	0.353698220703506	-4.24651
TYMP	0.174143805527565	1.97908218862582	0.0494796007390426	0.353698220703506	-4.24742
CAPG	0.444456570986733	1.97763808989149	0.049643977024592	0.353907932337604	-4.25008
LY6G6C	0.54493352575565	1.97721805326733	0.0496918748830193	0.353907932337604	-4.25086
ELP3	0.187427959805114	1.97669867244133	0.0497511552934777	0.353907932337604	-4.25181
PGM1	0.171704079903408	1.97464750192085	0.0499858543452799	0.353907932337604	-4.2556
RAB38	-0.194512	-1.97446	0.0500079211684841	0.353907932337604	-4.25595
IRGQ	0.166607102359455	1.97367894731991	0.0500970034985403	0.353907932337604	-4.25738
MAN1A1	0.209487823156754	1.97251916935731	0.0502303720214735	0.353907932337604	-4.25951
STX11	-0.185286	-1.97222	0.050264750597665	0.353907932337604	-4.26006
THBD	0.272235499604622	1.97221932410241	0.0502649015070269	0.353907932337604	-4.26007
NRGN	-0.149507	-1.9722	0.0502677024216501	0.353907932337604	-4.26011
VTA1	-0.107521	-1.97218	0.0502691272456072	0.353907932337604	-4.26013
XRCC1	0.316923254888413	1.9720825574448	0.0502806579045498	0.353907932337604	-4.26032
RGCC	-0.22473	-1.97202	0.0502876353787626	0.353907932337604	-4.26043
MYLK	-0.118158	-1.97175	0.0503186633655362	0.353907932337604	-4.26092
HSPG2	0.190105462131396	1.97025878797878	0.0504911674355265	0.354713494303085	-4.26367
CS	-0.204481	-1.96799	0.0507538056105525	0.355927951705424	-4.26784
IFI35	0.223649177905908	1.96717974485317	0.0508482586880935	0.355927951705424	-4.26933
ITGB3	-0.179295	-1.96703	0.0508656477248738	0.355927951705424	-4.2696
HMGA1	0.674966499579164	1.96676339468509	0.0508967082435441	0.355927951705424	-4.27009
STT3B	-0.239318	-1.96549	0.0510451948160159	0.35595731844229	-4.27243
PDGFC	0.129790624589682	1.96529701470221	0.0510676577761625	0.35595731844229	-4.27278
NUDT2	-0.159696	-1.96521	0.051077685986312	0.35595731844229	-4.27294
DCLK1	0.285592237719029	1.96307251427111	0.0513279146222748	0.35595731844229	-4.27686
ITPR2	-0.233031	-1.96272	0.0513688903217952	0.35595731844229	-4.2775
G6PD	-0.161065	-1.9617	0.0514895481258247	0.35595731844229	-4.27938
RPL8	0.429215375202842	1.96091653842607	0.0515812227506522	0.35595731844229	-4.28081
RAB1B	-0.0886801	-1.96042	0.0516401752255281	0.35595731844229	-4.28172
BTK	-0.0987617	-1.96041	0.0516407213810107	0.35595731844229	-4.28173
CLUL1	0.213960759890771	1.96023778001446	0.0516611890626136	0.35595731844229	-4.28205
PHAX	0.195464142678729	1.95949584332665	0.05174871830873	0.35595731844229	-4.2834
RABL3	-0.126212	-1.95924	0.0517792281705758	0.35595731844229	-4.28388
IKBKE	0.183417114924582	1.95914960887597	0.0517896078094306	0.35595731844229	-4.28404
PPA1	0.155373827758067	1.95860771298038	0.0518536592404996	0.35595731844229	-4.28503
SIGLEC1	0.190572378375073	1.95842879289509	0.0518748220568522	0.35595731844229	-4.28536
VAMP8	-0.260682	-1.95824	0.0518970382934427	0.35595731844229	-4.2857
COMP	0.198864593189161	1.95797257849762	0.0519288164787191	0.35595731844229	-4.28619
VASP	-0.115333	-1.95737	0.0519997022248436	0.35595731844229	-4.28728
GPD2	-0.251331	-1.95732	0.0520061844561868	0.35595731844229	-4.28738
SBSN	0.533941649167683	1.9566317075968	0.0520877875297505	0.356117510496697	-4.28864
ACYP2	0.257432934024707	1.95592364808736	0.0521718992903021	0.356294477407766	-4.28993
ARK2N	0.182141645854464	1.95374623582998	0.0524312769277413	0.357666648295261	-4.2939
RHOQ	0.239350613809008	1.95320132323556	0.0524963579387286	0.357711819851982	-4.2949
SASH3	0.384714436050143	1.95143147476519	0.0527082081171462	0.358755868152189	-4.29812
CDHR3	-0.156906	-1.95059	0.0528094437739904	0.359045540503386	-4.29966
AKT2	-0.158047	-1.94958	0.0529306768810666	0.359143657177324	-4.30149
SMAP2	-0.141596	-1.94949	0.0529412614436911	0.359143657177324	-4.30165
ARPC2	-0.190723	-1.94843	0.053068947964196	0.359376050532365	-4.30358
EGFL6	0.451099652187392	1.94823227682833	0.0530929808271381	0.359376050532365	-4.30395
LILRB5	0.180433670219185	1.94704185735486	0.0532367577914911	0.359756680044021	-4.30611
NOLC1	0.673055284818653	1.94679345754949	0.053266800477183	0.359756680044021	-4.30656
FBXO48	0.351111431465381	1.94423122513059	0.0535775242199517	0.360759849724536	-4.31122
GHRL	0.43024563311125	1.94378577281971	0.0536317000928271	0.360759849724536	-4.31202
LYSMD3	-0.158953	-1.94318	0.0537056049401177	0.360759849724536	-4.31312
CDC42BPA	0.189280002881564	1.94315166869883	0.0537088994001188	0.360759849724536	-4.31317
WDR11	-0.149599	-1.94314	0.0537101198070031	0.360759849724536	-4.31319
ITGAL	0.188962867688606	1.94244352514293	0.0537952233159546	0.360935275735006	-4.31446
TRIM42	0.318161172429473	1.94047565258732	0.054035724310864	0.361864234413356	-4.31803
ASAH1	0.138081889593804	1.94008064259186	0.0540841089209511	0.361864234413356	-4.31874
GMFG	-0.190963	-1.93916	0.0541968998547374	0.361864234413356	-4.32041
ELOC	-0.177365	-1.93869	0.0542545772557627	0.361864234413356	-4.32126
SMUG1	0.296897384429619	1.93834599478226	0.0542970173640635	0.361864234413356	-4.32188
MTPN	-0.183384	-1.93779	0.0543659754829587	0.361864234413356	-4.3229
GHDC	-0.230297	-1.93764	0.054384220852138	0.361864234413356	-4.32316
MICAL2	0.170469069355316	1.93745394060763	0.0544067814447275	0.361864234413356	-4.3235
SLC9A1	-0.23396	-1.93689	0.0544765182480959	0.361934652725406	-4.32452
HECTD1	0.210111540848579	1.93623078599184	0.0545575898921135	0.362080143763387	-4.32571
NDUFA7	0.202901964071988	1.93376779942429	0.0548623308228327	0.363708128174338	-4.33016
PARVA	0.221735520133854	1.9330586134839	0.0549503422720652	0.363717953900257	-4.33144
HPRT1	0.122234676151216	1.93227866423893	0.0550472727339999	0.363717953900257	-4.33285
GNAQ	-0.17374	-1.9322	0.0550566514442099	0.363717953900257	-4.33298
WDR89	0.22974564041084	1.93119757363699	0.0551818662644461	0.363717953900257	-4.3348
CDHR5	0.211313022781903	1.93097852412848	0.0552091711733508	0.363717953900257	-4.33519
DUSP13B	0.222299645007897	1.93088800824781	0.0552204574560122	0.363717953900257	-4.33536
PTPRO	-0.191461	-1.92996	0.0553366492702543	0.36409135148891	-4.33703
TMEM63A	-0.282381	-1.92908	0.0554462347961546	0.364420527086649	-4.33861
LAMB2	0.208759176817275	1.92741530298381	0.0556549314232018	0.364839481588935	-4.34161
IPO11	0.183174759634232	1.92741128938401	0.0556554352270925	0.364839481588935	-4.34162
CACUL1	0.170826553920453	1.92672340716503	0.0557418377511591	0.364839481588935	-4.34286
PABPN1	0.367514664281036	1.92667060688435	0.0557484744706086	0.364839481588935	-4.34295
CBFA2T2	0.214690032572194	1.92568995993963	0.0558718574583371	0.364887625330615	-4.34472
RAD54L2	0.205178255575792	1.92566425428331	0.0558750947760722	0.364887625330615	-4.34476
IGLL5	0.302968521140642	1.92361932647481	0.0561331344390845	0.365381274960306	-4.34844
VAT1	0.267103749609791	1.92354292226413	0.0561427948952144	0.365381274960306	-4.34858
ADAMTS2	0.211211333669673	1.92317946087356	0.056188769647184	0.365381274960306	-4.34923
PRB1	0.494172403274221	1.92308932933228	0.0562001754087724	0.365381274960306	-4.34939
PPIH	0.205950349100705	1.92196190940621	0.0563430100210626	0.365381274960306	-4.35142
CTTN	-0.145281	-1.92168	0.0563781827514911	0.365381274960306	-4.35191
RFC3	0.371797360247914	1.92140427479855	0.0564137702846104	0.365381274960306	-4.35242
PFDN6	0.305132075682583	1.92123927629749	0.0564347218457607	0.365381274960306	-4.35271
MMP10	0.201389173111932	1.92081914028798	0.0564881003615704	0.365381274960306	-4.35347
PCSK9	0.220781565546077	1.91830856545431	0.0568079549213074	0.366542443387233	-4.35797
STXBP2	-0.125725	-1.91817	0.0568262274107552	0.366542443387233	-4.35822
CPSF1	-0.165771	-1.91752	0.0569092300840607	0.366542443387233	-4.35939
GAA	0.296842770473752	1.91620489367844	0.0570771386178558	0.366542443387233	-4.36174
ATP2A2	-0.275024	-1.91598	0.057106097918831	0.366542443387233	-4.36214
VPS11	0.193413004586567	1.9157670929054	0.0571332935589361	0.366542443387233	-4.36252
MYO6	0.191390465586609	1.91575869860395	0.0571343707151181	0.366542443387233	-4.36254
SIL1	0.452278578368312	1.91566156411215	0.0571468362463507	0.366542443387233	-4.36271
CASP14	0.462956636151295	1.91517720434934	0.0572090295200058	0.366557122128707	-4.36358
TMEM41B	-0.24901	-1.91286	0.0575067223578634	0.367555233994868	-4.36771
ASPH	0.266327963641484	1.91250205895557	0.0575535505926701	0.367555233994868	-4.36836
FAU	0.232030864266641	1.91144659880602	0.0576899570790045	0.367555233994868	-4.37024
NOTCH1	0.230069354387853	1.91047659333091	0.0578155585631303	0.367555233994868	-4.37198
PGM3	0.188357837494312	1.91047264877185	0.0578160697935853	0.367555233994868	-4.37198
FGF7	0.226574940536605	1.91035276314747	0.0578316092536456	0.367555233994868	-4.3722
CDKN2C	0.204059304474971	1.91024964699809	0.057844977872714	0.367555233994868	-4.37238
ABTB3	-0.165052	-1.9099	0.0578897948914759	0.367555233994868	-4.373
CPT1A	-0.238153	-1.90968	0.05791942429918	0.367555233994868	-4.37341
ASPN	0.177872987411191	1.9093210430083	0.0579654846878653	0.367555233994868	-4.37404
RPL23A	0.358792023106708	1.90678539560653	0.0582956135868929	0.36899941858578	-4.37856
TRIM56	0.125094836216179	1.90664568995059	0.0583138483040446	0.36899941858578	-4.37881
BCLAF1	0.189974052804386	1.90549274803449	0.058464515686465	0.369570631699875	-4.38086
U2SURP	0.321166655181065	1.90315047575237	0.0587716106655574	0.370806399333086	-4.38503
ANXA2	0.575341229236865	1.90275062062939	0.0588241704450171	0.370806399333086	-4.38574
RAB10	-0.128614	-1.90262	0.058841806463871	0.370806399333086	-4.38598
PPP1CA	-0.114116	-1.90037	0.0591384369957088	0.37211913996415	-4.38998
TLR7	0.153210230851058	1.89948106953726	0.059255422697501	0.37211913996415	-4.39155
GOSR2	0.187763933455692	1.89893232515605	0.0593280606872201	0.37211913996415	-4.39252
CXCL12	0.177773722399474	1.89891504737963	0.0593303489787497	0.37211913996415	-4.39255
SNCA	-0.130494	-1.89872	0.0593559705758396	0.37211913996415	-4.3929
RGS6	-0.107336	-1.89828	0.0594150024097033	0.37211913996415	-4.39369
TJP1	0.241748099764217	1.89708544035209	0.0595730832099062	0.372412998433868	-4.3958
WBP11	0.328272405527268	1.89700597065456	0.0595836452797445	0.372412998433868	-4.39594
TUBA1C	-0.192199	-1.89625	0.0596843023679555	0.372661475703591	-4.39728
ESYT1	-0.237783	-1.89578	0.0597466559852703	0.372670528005983	-4.39811
CLTB	-0.194106	-1.89478	0.0598801970450346	0.372850323782711	-4.39989
NMT1	0.138879135599871	1.89415602507503	0.059963460195163	0.372850323782711	-4.40099
LPCAT1	0.20897868174517	1.8937395027784	0.0600191398514257	0.372850323782711	-4.40173
GRB2	-0.159823	-1.89374	0.0600192137483201	0.372850323782711	-4.40173
NUP155	0.265490775864482	1.8927811796856	0.0601474103805372	0.372913849021408	-4.40342
NAA25	0.156820614164718	1.8927519462431	0.060151326848199	0.372913849021408	-4.40348
ZNF26	0.382249793081747	1.89210723747454	0.0602377541366553	0.373022919923557	-4.40462
PLXNA2	0.154266426842235	1.89171160260251	0.0602908429162277	0.373022919923557	-4.40532
API5	0.44118836212007	1.88988475800842	0.0605364883391523	0.374164416310377	-4.40854
MIGA2	0.142547091584964	1.88716328214479	0.0609039816721645	0.375588933002507	-4.41335
ITGB1	-0.136704	-1.88682	0.0609505355881532	0.375588933002507	-4.41396
SFN	0.476719705489446	1.88641473489597	0.0610053878705806	0.375588933002507	-4.41467
IL12RB1	0.108414696282104	1.88636238072747	0.0610124856029567	0.375588933002507	-4.41476
CD151	-0.136845	-1.88568	0.0611056141904141	0.375711969928306	-4.41597
HDGFL2	0.435459965706089	1.88491109037074	0.0612095141585802	0.375711969928306	-4.41732
DYSF	-0.32977	-1.88486	0.0612166749499136	0.375711969928306	-4.41741
CYB5R3	-0.209387	-1.88269	0.0615125104258921	0.377149349996026	-4.42124
IFI27L2	0.144302985823737	1.88215869853333	0.0615846421536147	0.377213638976945	-4.42217
PSMB3	0.244854122050768	1.88051048621277	0.0618101977859923	0.378097239614166	-4.42507
IGKV2-28	0.309917005743952	1.88020206092505	0.0618524819175977	0.378097239614166	-4.42561
LSR	0.17819082810413	1.87843733326099	0.0620948853366053	0.37920020296875	-4.42871
GGT5	0.255729540448906	1.87705983991797	0.0622846489476818	0.379979827428579	-4.43113
TGFB1I1	-0.144348	-1.87513	0.0625519944285329	0.381230730984256	-4.43452
IGLV5-39	0.557135864027672	1.87358328317291	0.0627657334920778	0.38215275944082	-4.43723
UBA2	0.231991978347749	1.87199028911472	0.0629872050326341	0.383119987668676	-4.44002
EML3	-0.14682	-1.87105	0.063118251345629	0.383535829179646	-4.44166
CTSC	-0.156491	-1.87025	0.0632297125395083	0.383831955386162	-4.44306
SELP	-0.180089	-1.8697	0.0633067785284577	0.383918907646811	-4.44402
ALDH1A1	0.254594292637706	1.86719952170619	0.0636571897982703	0.385303306663532	-4.44839
PRKAR1A	-0.152744	-1.86677	0.0637176667179566	0.385303306663532	-4.44914
CD84	-0.222605	-1.86658	0.063743774402589	0.385303306663532	-4.44947
THBS3	0.287070410011244	1.86616315029696	0.0638029043825496	0.385303306663532	-4.4502
LGALS7	0.55134276292319	1.86582930507836	0.0638499024279819	0.385303306663532	-4.45078
CLTC	-0.150423	-1.86256	0.0643122644916066	0.387523326660674	-4.45649
CST6	0.309775800504526	1.86232868933093	0.0643444516893683	0.387523326660674	-4.45689
SLC4A2	-0.181621	-1.86015	0.0646542596147826	0.388637264341333	-4.46069
S100A9	0.358120162812773	1.85989618916035	0.0646899787381361	0.388637264341333	-4.46112
RAB6A	-0.123419	-1.85969	0.0647199497244351	0.388637264341333	-4.46149
RTN4	-0.24799	-1.8583	0.064917854693463	0.389443483205196	-4.4639
CAMTA1	0.18799712018977	1.85716610446122	0.0650796152990029	0.38964459090548	-4.46587
SOD3	0.194421588772472	1.85665233794131	0.0651531578162664	0.38964459090548	-4.46676
ZNF326	0.190910222162425	1.85653881951727	0.0651694166074669	0.38964459090548	-4.46696
KRT23	0.678938973485461	1.85591667948634	0.0652585832242244	0.38964459090548	-4.46804
PAICS	-0.108179	-1.85584	0.0652697672296318	0.38964459090548	-4.46817
ACAA2	0.20238799064592	1.85532751717539	0.0653431169754596	0.389702273657736	-4.46906
PLOD2	0.200099134309474	1.85446967000812	0.0654663648890274	0.39005714387143	-4.47055
HGF	0.219635656516412	1.85333982752424	0.0656289857769476	0.390474924174491	-4.47251
NOMO1	0.188278862308024	1.85252119401341	0.0657470234704394	0.390474924174491	-4.47393
SMARCAL1	0.254815083709627	1.85224962100891	0.0657862202141996	0.390474924174491	-4.4744
ANXA4	0.1741751227886	1.85221139980183	0.0657917383271614	0.390474924174491	-4.47447
MUCL1	0.313018314719305	1.85033008478081	0.0660638257858936	0.391458128489919	-4.47773
KDM6A	0.289067073676975	1.84999449880582	0.0661124585197082	0.391458128489919	-4.47831
SEC24C	-0.162747	-1.84934	0.0662074578173951	0.391458128489919	-4.47944
ANG	0.207990209063118	1.84929932664916	0.0662132967784059	0.391458128489919	-4.47951
ESYT2	-0.223475	-1.84811	0.0663865570047484	0.392103612270324	-4.48157
FCMR	0.273850015632807	1.84660254699359	0.0666056893770141	0.392598265782162	-4.48417
CCL5	-0.136406	-1.84654	0.0666151930685116	0.392598265782162	-4.48429
GNAI2	-0.133376	-1.84621	0.0666633150295222	0.392598265782162	-4.48486
CGN	0.216997510284462	1.84538294292391	0.0667837804194037	0.392598265782162	-4.48628
AKAP12	0.270843868742874	1.84533281466355	0.066791108788892	0.392598265782162	-4.48637
PUM2	0.151851885475615	1.84426787385621	0.066946952968376	0.392898429628498	-4.4882
UCHL3	0.146964293848429	1.84410650880791	0.0669705935777944	0.392898429628498	-4.48848
ALOX15	0.246021540324696	1.84349058869159	0.0670608920450322	0.393051339486161	-4.48955
SUCLG2	0.251325931277805	1.84304868871087	0.0671257401614222	0.393054932103103	-4.49031
SMG6	0.181560690287095	1.84209220501658	0.0672662810164283	0.393345822589687	-4.49196
IGKV3-15	0.482135640531951	1.84183589296608	0.0673039836985458	0.393345822589687	-4.4924
IGHV3-38	0.351001445735059	1.84084519544449	0.0674498771866599	0.393822326817912	-4.49411
ZMYND8	0.350849055529619	1.84039593273306	0.0675161236359008	0.393833327481484	-4.49488
TAOK2	0.17328257226037	1.83972259185889	0.0676155128938616	0.394037450854799	-4.49604
PPP1R1B	0.198060712771544	1.83862369886842	0.0677779771318393	0.394608413006398	-4.49793
HECTD3	-0.130607	-1.83758	0.0679320122481005	0.39478788151612	-4.49972
SERPINB2	0.416044772201824	1.83754453762784	0.0679378393914813	0.39478788151612	-4.49979
SMN1	0.200248009773931	1.83660461370422	0.068077330502789	0.395223136002434	-4.5014
HSPA13	0.255286827205801	1.83557559942311	0.0682303156767023	0.395529987513277	-4.50317
USP12	-0.126473	-1.83527	0.0682761400864847	0.395529987513277	-4.5037
TMEM68	0.158576267927443	1.83459446214724	0.0683764484449364	0.395529987513277	-4.50486
DOP1B	0.313123378978541	1.83451198653157	0.0683887443682051	0.395529987513277	-4.505
DLG3	-0.209788	-1.83387	0.0684847196355924	0.395711047639462	-4.5061
TRIM71	0.188033610346238	1.83235471775929	0.0687110140223079	0.396644051700474	-4.5087
YES1	-0.121652	-1.83185	0.0687867623373523	0.396707067617586	-4.50957
MAPRE1	-0.121988	-1.82978	0.0690969105048445	0.397393354953753	-4.51311
CXCL9	0.343157116795672	1.82954009836947	0.0691333763939276	0.397393354953753	-4.51353
MIB1	0.204309014724037	1.82936869207997	0.0691591670288201	0.397393354953753	-4.51382
MLF2	0.342320060677654	1.8293263626789	0.0691655373469108	0.397393354953753	-4.51389
VAPB	-0.252467	-1.82734	0.0694648512508487	0.39801764639134	-4.51729
ECPAS	0.0887581439053799	1.82719632766502	0.0694867232957483	0.39801764639134	-4.51754
CAMK1	-0.143102	-1.82719	0.0694873672545236	0.39801764639134	-4.51754
NEK9	-0.14682	-1.82688	0.0695343788188171	0.39801764639134	-4.51808
ATP6V1F	0.135825677028002	1.82566431171928	0.0697184978763137	0.398698587388003	-4.52016
LSM3	-0.155731	-1.82481	0.0698481591418174	0.399067120250962	-4.52162
PPP6C	-0.136081	-1.82344	0.070055804451665	0.399880100223636	-4.52395
EIF1AY	0.154946215009628	1.82230940554335	0.0702282900647165	0.400491059558248	-4.52589
SAMSN1	0.219078035392189	1.82185205283914	0.0702980252238718	0.40051547145705	-4.52667
TPMT	0.190881340636645	1.81851404735469	0.0708087279360141	0.403049866270205	-4.53236
HAND1	-0.127246	-1.8172	0.0710099401475399	0.403434643743795	-4.53458
NDRG1	0.204962323994325	1.81714838328604	0.0710185527816502	0.403434643743795	-4.53468
PON2	0.220364765558156	1.81654330904953	0.0711116825762176	0.403434643743795	-4.53571
CHST11	0.16376979411716	1.8163591175828	0.0711400523941094	0.403434643743795	-4.53602
LDHA	0.127790678528859	1.81523495150328	0.0713134034365858	0.403796935582643	-4.53793
PITHD1	0.572420062918943	1.81508910704106	0.0713359188372017	0.403796935582643	-4.53818
SAFB2	0.335809425374043	1.81414799750628	0.0714813483139493	0.40424618330227	-4.53978
UMOD	0.18530170403817	1.81218644168797	0.071785255329573	0.405320512933899	-4.54311
MYH9	-0.194496	-1.81203	0.0718092442071244	0.405320512933899	-4.54337
GNB5	-0.133078	-1.81164	0.0718700370212911	0.405320512933899	-4.54404
C2orf88	-0.149339	-1.81077	0.0720046004802206	0.405705479133029	-4.54551
ITGB2	0.172595135357687	1.80863249400934	0.0723385949756812	0.407212385148292	-4.54914
COMTD1	0.150097009791838	1.80694734241663	0.0726021974747178	0.40736111062933	-4.55199
DNASE1L3	0.180794809119146	1.80632854040138	0.0726991935298889	0.40736111062933	-4.55304
CYBC1	-0.249412	-1.80623	0.0727144535012645	0.40736111062933	-4.5532
SHH	0.267304249702077	1.80604529820038	0.0727436269098291	0.40736111062933	-4.55352
ANKHD1	0.171039072602758	1.80577289918112	0.0727863804315847	0.40736111062933	-4.55398
RAB11A	-0.126364	-1.80527	0.0728647032950036	0.40736111062933	-4.55482
CP	0.192145461668749	1.80506920974394	0.0728969218302159	0.40736111062933	-4.55517
IGLV3-21	0.342144234888045	1.80475715716043	0.0729459860022537	0.40736111062933	-4.5557
ACADS	0.248024081637318	1.80458479622372	0.0729730980811086	0.40736111062933	-4.55599
CAPZA1	-0.142862	-1.80422	0.0730307465861048	0.40736111062933	-4.55661
CTNNA1	0.159357205830642	1.80365285070369	0.073119835673439	0.407486588784857	-4.55756
ALOX12	-0.138335	-1.80297	0.0732277014695048	0.407548038695318	-4.55872
KIF14	0.499218191521437	1.80249921741793	0.0733018160144917	0.407548038695318	-4.55951
SEC22B	-0.219656	-1.80224	0.073343149068924	0.407548038695318	-4.55995
EIF3J	0.105770931163589	1.8018950032262	0.0733972771110052	0.407548038695318	-4.56053
STIP1	0.153640007467275	1.80123180672495	0.0735021750542442	0.407760479743355	-4.56165
ZNF469	0.276654693222703	1.80068493683899	0.0735887666426595	0.407871071636262	-4.56257
MPI	0.173477177490409	1.79888636903208	0.073874146481833	0.4090822645451	-4.5656
LRRC4	0.237925139878886	1.79846319878056	0.0739414236813624	0.409084603531878	-4.56632
DUSP8	0.222110408216322	1.79749917051795	0.0740948772682967	0.409563282750413	-4.56794
TMEM214	0.231413638369182	1.79605559245266	0.074325156489638	0.410278657280949	-4.57037
LTBP3	0.240667076784179	1.79551424142655	0.0744116646956228	0.410278657280949	-4.57128
DAAM1	-0.182496	-1.79543	0.0744254469001231	0.410278657280949	-4.57143
PSAPL1	0.266156275750428	1.79486968345397	0.0745147736908913	0.41040135032814	-4.57237
SPCS1	-0.227854	-1.7934	0.074750780807512	0.411166927253322	-4.57484
APBB2	0.144342753291163	1.79316419583333	0.0747881663724379	0.411166927253322	-4.57523
PPP4R1	-0.199521	-1.79253	0.0748898019492904	0.411356102448571	-4.57629
ANKRD44	0.578540031229135	1.79203810440595	0.0749691336069337	0.411422536807917	-4.57712
MASP2	0.241580670497152	1.79024662447968	0.0752577749573674	0.41229531821364	-4.58013
TMEM40	-0.231681	-1.79021	0.0752629302900205	0.41229531821364	-4.58018
PSMB7	0.238782715475115	1.78851446026668	0.0755377294365765	0.413430560306271	-4.58303
PGAM5	-0.19609	-1.78773	0.0756655557839436	0.41353441785594	-4.58436
NUDCD2	0.143375107591536	1.78755853203105	0.0756925946700761	0.41353441785594	-4.58464
ECE1	-0.164082	-1.78715	0.0757594512855874	0.41353441785594	-4.58533
PPAT	0.110041205429657	1.78639159877091	0.0758819981087965	0.413834176851806	-4.58659
PSEN2	-0.147342	-1.7852	0.0760750604791871	0.414327202171999	-4.58858
HAL	0.481419575286971	1.78470598525012	0.0761562766735657	0.414327202171999	-4.58941
MAZ	0.212896795704187	1.78445176706983	0.0761977131152322	0.414327202171999	-4.58983
CHRM2	-0.182683	-1.78413	0.0762494468074724	0.414327202171999	-4.59037
CFHR1	0.219162336915664	1.78358103462803	0.0763397793202447	0.414327202171999	-4.59129
ITGAX	0.201681165401793	1.78334290148649	0.0763786703791493	0.414327202171999	-4.59169
IGKV3-20	0.403836151616906	1.78258653430048	0.076502305739384	0.41463030010566	-4.59295
THRAP3	0.444598484716902	1.77954591783088	0.0770009859923211	0.416476778536731	-4.59803
PGLYRP2	-0.187086	-1.77915	0.077065340033324	0.416476778536731	-4.59868
ST6GALNAC6	0.169353663614439	1.77844066645717	0.0771829154408885	0.416476778536731	-4.59987
SPECC1	-0.144974	-1.77831	0.0772044982811626	0.416476778536731	-4.60009
CANX	-0.229446	-1.77801	0.077253143647265	0.416476778536731	-4.60058
ELAVL1	-0.175948	-1.77737	0.0773601758357503	0.416476778536731	-4.60166
TSC22D1	0.174896063750548	1.77714317770552	0.0773969389283115	0.416476778536731	-4.60203
ATL1	-0.203245	-1.77699	0.0774218612282714	0.416476778536731	-4.60228
ECI2	0.183870414306202	1.77678830769088	0.0774555603815656	0.416476778536731	-4.60262
FHL2	-0.125558	-1.77621	0.0775503686901511	0.416620461821804	-4.60358
BCAP31	-0.250359	-1.77516	0.0777251903037568	0.416875891258385	-4.60534
SERPINA12	0.46473233587551	1.77510472685758	0.0777341709308413	0.416875891258385	-4.60543
LAMTOR1	-0.225367	-1.77467	0.0778059597306326	0.416895505772102	-4.60615
RAD23B	-0.160699	-1.77408	0.0779047202777979	0.417059478022612	-4.60714
BYSL	0.248893334059844	1.7726052028213	0.0781493280944224	0.418003268015534	-4.60958
PACSIN2	0.180272621955913	1.77201010262567	0.0782484389683702	0.418167858556731	-4.61057
NOL8	-0.205436	-1.77085	0.0784415255492042	0.418771606105284	-4.61249
ADO	0.153712058466995	1.77051264738511	0.0784982892960877	0.418771606105284	-4.61306
LONP1	0.13398751848093	1.76986413214412	0.0786066971628244	0.418984651515089	-4.61413
PDE5A	-0.151811	-1.76867	0.0788072609548399	0.419688102508847	-4.61612
MAPK1	-0.181087	-1.76702	0.0790834618605067	0.4207927853256	-4.61885
MATK	0.133536580910828	1.76639251377815	0.0791891163785926	0.420988881946662	-4.61989
SNRNP35	0.217089934703154	1.76400576632869	0.0795915820667293	0.422072685393291	-4.62384
MYH2	0.611074132701654	1.76399529605345	0.0795933513086763	0.422072685393291	-4.62385
IL1RAP	0.21758632648289	1.7639564550722	0.0795999148461935	0.422072685393291	-4.62392
MFNG	0.154188295671182	1.76292985414686	0.0797735558819251	0.422627176139827	-4.62561
GGCT	0.364000733056386	1.76189593586597	0.0799487484930547	0.422896719870209	-4.62732
YY1	0.539497657946711	1.76181392647668	0.0799626580960666	0.422896719870209	-4.62746
DNAH6	0.152932586992416	1.76132929574895	0.0800448967805615	0.422966082383641	-4.62826
STC2	0.23238970489498	1.7602597394457	0.0802266389884645	0.423560659163429	-4.63002
LYN	-0.149079	-1.75943	0.0803684448159785	0.423821139258368	-4.6314
OXR1	-0.171824	-1.75916	0.0804145028074792	0.423821139258368	-4.63185
ATP5F1D	-0.272761	-1.75691	0.0807973820079879	0.425322193158808	-4.63554
ANP32B	0.165803219530474	1.75666579541852	0.080839812625126	0.425322193158808	-4.63595
BLMH	0.470846882001555	1.75626848860632	0.0809078334428587	0.425322193158808	-4.6366
IDE	0.524508794376567	1.7556594468781	0.0810121953215443	0.425505255942086	-4.63761
TINAGL1	0.188058898495312	1.75451407144371	0.0812087589715711	0.425897739387052	-4.63949
ADPRH	-0.131285	-1.75441	0.0812261254885912	0.425897739387052	-4.63966
NPM1	0.241181821018579	1.75339964052451	0.0814003868777029	0.426446033651253	-4.64133
GSPT1	0.109752801085976	1.75227904194377	0.081593448561259	0.42657766473096	-4.64317
PTP4A1	0.26918368827043	1.75178525317339	0.0816786396004605	0.42657766473096	-4.64398
PGLYRP1	0.195058707433231	1.75078214029971	0.0818519261555969	0.42657766473096	-4.64563
TBC1D25	0.199546000047105	1.75074327664763	0.0818586458563163	0.42657766473096	-4.64569
AP1G1	-0.152545	-1.75066	0.0818729791582291	0.42657766473096	-4.64583
KYNU	0.231761868922265	1.74977766620605	0.0820257493053842	0.42657766473096	-4.64727
PTPN22	0.466302978524934	1.74903800058053	0.0821539406926778	0.42657766473096	-4.64849
NADSYN1	0.151182163651036	1.7485836382195	0.0822327674513036	0.42657766473096	-4.64923
TBC1D1	0.223202552925074	1.74788202779203	0.08235461053237	0.42657766473096	-4.65038
ARFGAP1	-0.159297	-1.74781	0.0823668464881141	0.42657766473096	-4.6505
PDZD7	-0.242399	-1.74764	0.0823970547517148	0.42657766473096	-4.65078
FAH	0.190280402310108	1.74740004068935	0.0824383989459957	0.42657766473096	-4.65117
ATG101	0.214011330214449	1.74701478239891	0.0825054222098956	0.42657766473096	-4.6518
PDIA6	-0.159642	-1.74681	0.0825406852695278	0.42657766473096	-4.65214
MPP2	0.190475000999983	1.74669757272858	0.0825606405333062	0.42657766473096	-4.65232
NT5E	0.220290640307744	1.74648833477108	0.0825970802084908	0.42657766473096	-4.65267
TUBA3C	-0.154955	-1.74641	0.0826106443383213	0.42657766473096	-4.65279
CRMP1	-0.192741	-1.7455	0.082769842487163	0.427039347537058	-4.65429
TOR4A	-0.20953	-1.74452	0.0829402199720077	0.427306259359388	-4.65589
IGHV3-49	0.286173939077019	1.74440144464453	0.0829612413987502	0.427306259359388	-4.65608
NEU1	0.233356053814151	1.74354675208852	0.0831107632556283	0.427716366998477	-4.65748
UBE2L3	-0.107328	-1.74219	0.0833480798303308	0.428496088395558	-4.6597
NAPB	0.269772785309902	1.74152657089487	0.0834650543168355	0.428496088395558	-4.66078
TSR1	0.428830223917456	1.74148501856363	0.0834723545297442	0.428496088395558	-4.66085
GALT	-0.15918	-1.74081	0.0835915698766499	0.428748378939833	-4.66196
EIF3B	0.125709452776393	1.73767799435594	0.0841434174144705	0.431217396280691	-4.66706
ATAD1	0.147366021136488	1.73653964363411	0.0843449277716955	0.431629412396918	-4.66892
COX4I1	-0.292319	-1.73643	0.08436489250314	0.431629412396918	-4.6691
SYPL1	0.237785355921722	1.73540299437339	0.0845465299784666	0.432044935232254	-4.67077
GNB2	-0.104908	-1.73517	0.084587323485576	0.432044935232254	-4.67114
POLDIP2	0.198183307102143	1.73461299264599	0.0846868805403433	0.432192678921068	-4.67206
PDCD6	0.147296981714055	1.7340208396736	0.0847922062480796	0.432369591693332	-4.67302
PIGBOS1	0.127863375497437	1.73230643081757	0.0850977496512109	0.432948738864169	-4.67581
ENOPH1	0.197055671170512	1.73157356630397	0.0852286352303778	0.432948738864169	-4.677
BET1	-0.236798	-1.73142	0.0852563226937879	0.432948738864169	-4.67725
SNAP23	-0.163106	-1.73083	0.0853607848808199	0.432948738864169	-4.6782
FBXO47	0.162504071747669	1.73044762529507	0.0854300421080134	0.432948738864169	-4.67883
NPPB	0.456113210851871	1.73022641873527	0.0854696568513006	0.432948738864169	-4.67918
TGM1	0.635579388192896	1.73022341740621	0.0854701944468835	0.432948738864169	-4.67919
RAB1A	-0.0977356	-1.73021	0.0854718216290107	0.432948738864169	-4.6792
THG1L	0.167250852948385	1.72902029214051	0.0856859195341382	0.4336742279813	-4.68114
MYO1E	0.206237252475247	1.72755268618055	0.0859496680682739	0.434649602404767	-4.68352
PTGS1	-0.240317	-1.72634	0.0861689831524623	0.435105457524301	-4.68549
SLC6A4	-0.159621	-1.72626	0.0861820255792536	0.435105457524301	-4.68561
SYK	-0.0886998	-1.72584	0.0862587211686142	0.435133647840685	-4.6863
RNPEP	0.17926524615118	1.72538227194387	0.086340933708085	0.43518959914314	-4.68704
WBP2	-0.148367	-1.7247	0.0864641948217533	0.435197105313535	-4.68814
SPAST	-0.104524	-1.72413	0.086567573363715	0.435197105313535	-4.68907
HDAC1	0.23709165408433	1.72388025822387	0.0866125542809913	0.435197105313535	-4.68947
GIMAP4	0.609286483754744	1.7228675425974	0.0867960840581624	0.435197105313535	-4.69111
EFCAB5	0.167882852978573	1.72278191455835	0.0868116165490896	0.435197105313535	-4.69124
SERPINB12	0.777930845227492	1.72276385473859	0.0868148927977348	0.435197105313535	-4.69127
F5	0.161272032468401	1.72225809401165	0.0869066842394408	0.435197105313535	-4.69209
L1TD1	0.189448686781439	1.72223211696181	0.0869114009957739	0.435197105313535	-4.69213
DDRGK1	0.167374675028877	1.72173840852051	0.087001085255212	0.43528997602342	-4.69293
ADCY6	-0.21113	-1.72101	0.0871333362383384	0.435595493825484	-4.69411
PSMD3	0.11432008503222	1.71990458479791	0.0873348674556295	0.436246574662038	-4.69589
LONP2	0.292458639220617	1.71763083503444	0.0877501697305039	0.437258439723923	-4.69956
DLG4	0.183667265862339	1.7175941939998	0.0877568753842708	0.437258439723923	-4.69962
KRT38	0.195795449757759	1.71712659316102	0.0878424873654729	0.437258439723923	-4.70037
GNA13	-0.112274	-1.71705	0.0878557755935104	0.437258439723923	-4.70049
GRHPR	0.209292913034415	1.71648616642781	0.0879598519446197	0.437258439723923	-4.7014
CCT4	0.0779494634322371	1.71618197962255	0.0880156418923721	0.437258439723923	-4.70189
TFRC	0.289231518253373	1.71606201119469	0.088037652841947	0.437258439723923	-4.70209
VARS1	0.154933217100405	1.71506318272126	0.0882210846984958	0.437533748430507	-4.7037
PABPC1	0.115215465228523	1.71498154056233	0.088236091773696	0.437533748430507	-4.70383
GCC1	0.177621374819092	1.7138732912014	0.0884400104567616	0.43789062004496	-4.70561
TNFAIP2	0.23038000228606	1.71381261557172	0.0884511858760533	0.43789062004496	-4.70571
BBOX1	0.242711276055513	1.71161266979078	0.0888571549610641	0.439544810999799	-4.70924
NDOR1	0.144765854668179	1.71059699412882	0.0890450941927623	0.440118684463257	-4.71088
MINK1	-0.104869	-1.71018	0.0891222677814563	0.440144597703577	-4.71154
PTMS	-0.146666	-1.70959	0.089232412635876	0.440269389223572	-4.7125
RBCK1	-0.152806	-1.70927	0.0892914384746614	0.440269389223572	-4.71301
CFAP418	0.142388220060287	1.70853926746667	0.0894268437009391	0.440582010149796	-4.71418
TBXAS1	-0.241977	-1.70784	0.0895568143339115	0.440867374826391	-4.7153
SHROOM4	-0.110177	-1.70744	0.0896306818467972	0.440876320112984	-4.71593
DENND1C	0.19291474336311	1.70702637055567	0.0897083639699945	0.44090399930313	-4.7166
LAMTOR3	-0.192765	-1.70641	0.089822613213915	0.441111212083423	-4.71758
GLIS3	0.2776308343786	1.70582482265679	0.089932460992387	0.441296494637062	-4.71853
HSF2BP	-0.126116	-1.70425	0.0902264508270825	0.442384337027979	-4.72104
GRAP2	-0.176319	-1.70372	0.0903262443526134	0.442519046592187	-4.7219
MOV10	0.178913551371612	1.70328788042627	0.0904071120428551	0.442560894872184	-4.72259
DNAJC17	0.255044591416445	1.70284802908979	0.0904896128830349	0.44261066445347	-4.72329
ITPR3	-0.212658	-1.70196	0.0906562437501213	0.442862207746839	-4.72471
NUCB2	-0.165056	-1.7018	0.0906857895582268	0.442862207746839	-4.72496
RNF14	0.199035417275948	1.70129793208701	0.0907808446491234	0.442927323215224	-4.72577
MYH11	-0.179302	-1.70096	0.0908438945309865	0.442927323215224	-4.7263
YWHAG	-0.1505	-1.6992	0.0911766624510061	0.443824337728584	-4.72912
IGLC2	0.252345105019452	1.69775999019968	0.091448402248023	0.443824337728584	-4.73141
SERPING1	0.242373845874102	1.69757458027958	0.0914834958893551	0.443824337728584	-4.73171
C17orf58	0.268071488488495	1.69712583937985	0.0915684769694613	0.443824337728584	-4.73242
TINAG	0.210961389218082	1.69703314253499	0.0915860395704864	0.443824337728584	-4.73257
ERGIC1	-0.209123	-1.69685	0.0916201773602103	0.443824337728584	-4.73286
FCER1G	-0.168138	-1.69643	0.0916995993091545	0.443824337728584	-4.73352
PIDD1	0.163416716227922	1.69608626579493	0.0917655939870028	0.443824337728584	-4.73408
KRT19	0.908219459191602	1.69581315535155	0.091817436403663	0.443824337728584	-4.73451
HTRA3	0.164066328240887	1.69557813497323	0.0918620674907493	0.443824337728584	-4.73489
CDH18	0.372120122149434	1.6953955862307	0.0918967461907548	0.443824337728584	-4.73518
FHDC1	0.16177127878275	1.69435453613441	0.0920947169208984	0.443824337728584	-4.73683
COMMD3	0.126510277418327	1.69428894072611	0.0921072024058593	0.443824337728584	-4.73694
ASPM	0.194275326039308	1.69422747283049	0.0921189035019396	0.443824337728584	-4.73704
TIMM8A	0.162904013391967	1.69398680878216	0.0921647281697817	0.443824337728584	-4.73742
PGA3	0.216020353819386	1.69386260007383	0.0921883858887123	0.443824337728584	-4.73762
LNPK	-0.1982	-1.6909	0.0927541661110903	0.4458763267427	-4.74232
ATP8A1	-0.246082	-1.69058	0.0928156720353619	0.4458763267427	-4.74283
ARIH1	0.175477037329072	1.68978148926292	0.0929684465525468	0.4458763267427	-4.7441
PAK2	0.0808701817823777	1.68971453369842	0.0929812888320526	0.4458763267427	-4.74421
TMUB2	0.185594031490773	1.68960385769347	0.093002519974679	0.4458763267427	-4.74438
GP6	-0.192375	-1.68935	0.0930518171679077	0.4458763267427	-4.74479
BMP3	0.181626278126495	1.68866260300459	0.0931832410028423	0.445940870413587	-4.74587
MAN1B1	0.141367590609209	1.68837026098761	0.0932394285559231	0.445940870413587	-4.74634
WASF1	0.123935417934783	1.68788399701299	0.0933329482905156	0.445940870413587	-4.74711
NINJ1	0.169932658162505	1.68776004469326	0.0933567993135814	0.445940870413587	-4.74731
SLC27A4	-0.182069	-1.68729	0.0934468558571531	0.446022863486677	-4.74805
TNNI2	0.367662886349086	1.68678038119477	0.0935454807837527	0.446145593854858	-4.74886
PGD	0.164425971632216	1.68600090144794	0.0936958276512883	0.446215049261975	-4.75009
GANAB	-0.0945298	-1.68579	0.0937373456459344	0.446215049261975	-4.75043
UBE2K	0.12514545361229	1.68557109679121	0.0937788124449909	0.446215049261975	-4.75077
STX10	0.245671633254056	1.68366124006262	0.0941482789209311	0.447624956268203	-4.75379
APOBEC3A	0.153257102306834	1.68289490179788	0.0942968596514017	0.447983295191713	-4.75501
NAPG	-0.129487	-1.68135	0.0945961397110524	0.44864900356803	-4.75744
ARPC3	-0.132912	-1.6812	0.0946253634185618	0.44864900356803	-4.75768
USP16	0.184455390759564	1.68104171096573	0.0946569478029625	0.44864900356803	-4.75793
NDUFB8	-0.143501	-1.68047	0.0947680034271512	0.448827719017599	-4.75883
FAM24A	0.144323545664047	1.67892624610482	0.0950693560407222	0.449906720505166	-4.76127
PPM1A	-0.118144	-1.67782	0.095285921425582	0.450383036318001	-4.76302
BASP1	0.227469679026878	1.67765841573351	0.0953172139290426	0.450383036318001	-4.76327
GALE	-0.180073	-1.67679	0.0954873082669613	0.450549379594525	-4.76464
RPN1	-0.232852	-1.67673	0.0954996805579506	0.450549379594525	-4.76474
ECM1	0.34336249329757	1.6752170882481	0.0957959587668574	0.451444587090207	-4.76711
LRRC57	0.0942448345568649	1.67452710349624	0.0959316164546301	0.451444587090207	-4.7682
LIN7C	0.209369323110908	1.67449720645538	0.0959374980083093	0.451444587090207	-4.76825
KRT77	0.233003805506958	1.67425813018108	0.09598454123294	0.451444587090207	-4.76862
LTB4R	0.185258950619912	1.67364548260009	0.0961051774274972	0.451664808509105	-4.76959
CCDC12	0.182161930564508	1.67177653806359	0.096473947276291	0.45248412089414	-4.77252
AMDHD2	0.165215490246937	1.67136922535892	0.0965544674047149	0.45248412089414	-4.77316
MOB3C	-0.10388	-1.67116	0.0965952481799208	0.45248412089414	-4.77349
IGKV3D-15	0.37487184029949	1.67059617531347	0.0967074379777283	0.45248412089414	-4.77438
MST1	0.153351794664289	1.67059559310298	0.096707553258787	0.45248412089414	-4.77438
IGFBP4	0.173156077155655	1.67051660198394	0.0967231949876671	0.45248412089414	-4.7745
AGER	0.243868263024715	1.66980574695238	0.0968640495637158	0.452485519531196	-4.77562
SPP1	0.25941151050591	1.66974973317143	0.0968751556207716	0.452485519531196	-4.7757
LIPG	0.172195081870478	1.6693958915904	0.0969453368369665	0.452485519531196	-4.77626
CALU	-0.174974	-1.66735	0.0973529035791938	0.453788927623476	-4.77947
PSME4	0.155338088214667	1.66724457484029	0.0973729141967028	0.453788927623476	-4.77963
CAMK2G	0.151933219712451	1.66683916329108	0.0974536604368793	0.453813849355384	-4.78026
PARD3	-0.120958	-1.66647	0.0975265912571221	0.453813849355384	-4.78084
CD48	0.22417566169893	1.6657212262221	0.0976766009662034	0.453893055414289	-4.78202
NOSIP	0.214958554655881	1.66564424248383	0.0976919682923056	0.453893055414289	-4.78214
ANPEP	0.193497256567873	1.66480891089253	0.0978588407531544	0.454323404073256	-4.78344
OLFM1	0.145004410513827	1.66419631966734	0.0979813628504981	0.454547353511901	-4.7844
COX8A	0.305704934222958	1.66257280373977	0.0983066745369712	0.455711016281611	-4.78694
ABCF3	0.135943187676819	1.66116200784941	0.0985900688863091	0.456572194651809	-4.78914
CDHR1	0.21133092049359	1.66090542771967	0.0986416802303793	0.456572194651809	-4.78954
INPP5F	0.176413588943905	1.66029724442836	0.09876410385308	0.456629628512107	-4.79049
DNAJB4	0.129448703195124	1.66010246086059	0.0988033384785145	0.456629628512107	-4.79079
PTPRB	0.157798632715342	1.65940947058478	0.0989430270863308	0.456930100182082	-4.79187
MYO15A	0.252344088993845	1.65855255039845	0.099115979583326	0.45712097653841	-4.79321
SEPHS2	0.174338448541947	1.65846447556154	0.0991337695483691	0.45712097653841	-4.79335
SCAMP3	-0.240528	-1.65741	0.0993470853231981	0.457759649919164	-4.79499
RAB29	0.121703638653572	1.6568612072779	0.0994580584687663	0.457926154830987	-4.79584
ACOT13	0.153390248179901	1.65638150265107	0.099555252913924	0.45802901697767	-4.79659
APEH	0.205156113416155	1.65576711880177	0.0996798468004816	0.458190697223171	-4.79755
PLGRKT	-0.197225	-1.65509	0.0998179656698726	0.458190697223171	-4.79861
CALR	-0.179036	-1.65467	0.0999017720949091	0.458190697223171	-4.79925
TSPAN32	-0.156442	-1.65456	0.099925094691583	0.458190697223171	-4.79943
CALM1	-0.155908	-1.65398	0.10004358107826	0.458190697223171	-4.80033
SACS	0.178261977952448	1.65344413177069	0.100152071521147	0.458190697223171	-4.80116
KIF2C	0.2546107570588	1.65314843091512	0.100212311535942	0.458190697223171	-4.80162
CAMK2D	-0.163415	-1.65303	0.100235853748979	0.458190697223171	-4.8018
RHOF	-0.116736	-1.65255	0.100334550620574	0.458190697223171	-4.80255
UBR2	0.134457659114098	1.65252606407712	0.100339195012101	0.458190697223171	-4.80259
UQCRH	0.190950512441592	1.65149602542287	0.100549475479472	0.45820779624115	-4.80418
NDST1	0.195864100770826	1.65131359272387	0.100586755696127	0.45820779624115	-4.80447
OTOP3	0.285041339300501	1.6510488192726	0.100640882063206	0.45820779624115	-4.80488
PKD2	0.334757118718324	1.65104104981754	0.100642470689345	0.45820779624115	-4.80489
SCUBE3	0.164968903364249	1.64977741714393	0.100901115080472	0.458794182947784	-4.80685
BTF3	0.244465287188786	1.64967928172931	0.100921224096702	0.458794182947784	-4.807
WDR1	-0.15547	-1.64855	0.101153404000952	0.45910159549445	-4.80876
CCT7	0.0793885058531056	1.64840321029905	0.101182998517779	0.45910159549445	-4.80898
UGT2B7	-0.196302	-1.64825	0.101213932394511	0.45910159549445	-4.80921
KCNN1	0.660655284621178	1.64765585909286	0.101336564070117	0.459317359662995	-4.81014
MAP3K5	-0.129242	-1.64671	0.101531863538551	0.459860437157952	-4.81161
SLFN14	-0.132355	-1.64616	0.101644429419191	0.459860437157952	-4.81245
PPM1H	0.158505993145445	1.64556253698864	0.101767696751531	0.459860437157952	-4.81338
MT-CO2	-0.228443	-1.64534	0.101812954778835	0.459860437157952	-4.81372
ESPNL	0.528168558035735	1.64525022968561	0.10183214452509	0.459860437157952	-4.81386
LIPE	0.194939421335854	1.64474620172328	0.10193622495259	0.459990973808924	-4.81464
RPS27A	0.134492057967756	1.64290560971159	0.10231702827496	0.461369120128576	-4.81748
KRT4	0.674300476444599	1.64180842917195	0.102544568781705	0.461775293452592	-4.81918
MFSD6	-0.236625	-1.64174	0.102558036248092	0.461775293452592	-4.81928
UACA	-0.127299	-1.64024	0.102871567121404	0.462738025814017	-4.8216
MAP1A	0.223194434565117	1.63998750380797	0.10292310069176	0.462738025814017	-4.82199
FERMT2	0.159464525666927	1.63925542798628	0.10307559949561	0.463083401845549	-4.82311
ESM1	0.190775145329984	1.63849470752536	0.103234257311341	0.463455921121128	-4.82429
A2ML1	0.30554568072495	1.63782952015853	0.10337315102031	0.463739231006801	-4.82531
CHPF	0.148932963553844	1.63696312951238	0.103554281502162	0.463800066536957	-4.82664
ATP5F1A	-0.243581	-1.63675	0.103597909748055	0.463800066536957	-4.82697
SDSL	0.218920789459117	1.63667726007221	0.103614102133685	0.463800066536957	-4.82708
BLOC1S4	0.150125847854434	1.63551148027092	0.103858338586786	0.464553489629052	-4.82888
UBL3	0.304642655048166	1.63430901164226	0.104110744974067	0.465253249496492	-4.83073
ITIH3	0.316147727470834	1.63404204643195	0.104166849454191	0.465253249496492	-4.83114
ARMT1	0.134999719315472	1.6333146969139	0.104319829679293	0.465596672361481	-4.83225
FGG	0.134141740419816	1.63284753887273	0.104418179912783	0.465695949625599	-4.83297
PKDCC	0.163687933980301	1.63193331196994	0.104610866041863	0.466215505688392	-4.83437
TRHDE	-0.190873	-1.63114	0.104778640044581	0.466623361304799	-4.83559
EMD	-0.250317	-1.63066	0.104878767741444	0.466729585316288	-4.83632
TSC22D4	-0.10111	-1.63007	0.105004677367093	0.466950305820668	-4.83723
TRIOBP	-0.113878	-1.62937	0.105153320365013	0.467146721175718	-4.83831
BIRC6	0.11796728877343	1.62850907068958	0.105335106299242	0.467146721175718	-4.83962
FAM210B	0.196367868012887	1.62823520894435	0.105393202097745	0.467146721175718	-4.84004
BAP18	-0.258655	-1.62797	0.10544893501391	0.467146721175718	-4.84044
CSGALNACT1	0.223955887031559	1.62771911134801	0.105502754454297	0.467146721175718	-4.84083
LMNA	0.42869237099448	1.62738846822829	0.105572988179719	0.467146721175718	-4.84134
PSME2	0.156413970660456	1.62699573386865	0.105656459679244	0.467146721175718	-4.84194
B3GLCT	0.166132137936595	1.6266798511233	0.10572363551865	0.467146721175718	-4.84242
PEX19	-0.135395	-1.62643	0.105777698296858	0.467146721175718	-4.84281
FLG2	0.499153930374712	1.62626325068794	0.105812282325469	0.467146721175718	-4.84306
TIMP2	0.185053337249451	1.62557682441001	0.105958474104322	0.467454868813515	-4.84411
PIP4P2	-0.23023	-1.62491	0.106100139769023	0.467742619053783	-4.84512
PRKCD	-0.0699504	-1.62435	0.106219502449121	0.467845831876649	-4.84598
OR2G2	0.189562052394994	1.62408633599484	0.106276467773908	0.467845831876649	-4.84638
CD14	0.195269232248885	1.62357311829928	0.106386138630368	0.467847843434902	-4.84717
CGGBP1	0.172756466236014	1.62326191342057	0.10645268491535	0.467847843434902	-4.84764
HSPA4	0.0945743753894112	1.62301129761351	0.106506299379771	0.467847843434902	-4.84803
ALOXE3	0.321557211799082	1.62122356346071	0.106889377827099	0.468954801962099	-4.85075
GOLIM4	-0.195947	-1.62076	0.106988060476149	0.468954801962099	-4.85145
SARG	-0.127568	-1.62076	0.106988217607304	0.468954801962099	-4.85145
CCDC88C	0.16306965536917	1.62014386049422	0.107121271408972	0.4690421899501	-4.8524
MSTO1	0.124985578967922	1.61973860695686	0.10720841362558	0.4690421899501	-4.85302
AK3	-0.125002	-1.61932	0.107299423736241	0.4690421899501	-4.85366
CNST	-0.231022	-1.61911	0.107343503048971	0.4690421899501	-4.85397
UQCRFS1	0.229674731035245	1.61888838814659	0.107391421493723	0.4690421899501	-4.85431
MAPT	0.4366995455751	1.61845486642891	0.10748483223523	0.469115326995271	-4.85497
IGLV3-19	0.611300959079174	1.61545587800981	0.108132802627508	0.471414854313364	-4.85953
DDOST	-0.238065	-1.61488	0.108258101614504	0.471414854313364	-4.86041
PIBF1	0.148836582342267	1.61431909242366	0.108379233944215	0.471414854313364	-4.86126
TACC1	-0.153483	-1.61421	0.108403617906746	0.471414854313364	-4.86143
FRMD8	-0.113344	-1.61392	0.108466084673449	0.471414854313364	-4.86186
KCTD12	0.259992836619383	1.61388270603883	0.10847395242249	0.471414854313364	-4.86192
PACS1	-0.0807569	-1.61311	0.108641316778211	0.471678079954093	-4.86309
TAF7L	0.159385662481415	1.61289449512007	0.108688689775334	0.471678079954093	-4.86342
ABCC4	-0.166561	-1.61086	0.109131758187663	0.4731955802865	-4.8665
CSTB	0.281828830930535	1.61057965358495	0.109193031437251	0.4731955802865	-4.86693
FKBP1A	0.157018542696237	1.60992804510768	0.109335335718323	0.473476942151747	-4.86792
GBP7	-0.112666	-1.60923	0.109488250423682	0.473803822024405	-4.86897
CAND1	0.102651844689164	1.60724014259749	0.109923909495762	0.475103493425029	-4.87198
AKR1C1	0.385413499928087	1.60714918369507	0.109943871006675	0.475103493425029	-4.87212
RP2	0.155646839536803	1.6022128499235	0.111031522956086	0.479464988686162	-4.87957
NTN4	0.174042181485725	1.60057685034652	0.11139387794955	0.480690507174396	-4.88204
GNG5	-0.120474	-1.59937	0.111661017940564	0.48123481432155	-4.88385
ARAF	-0.116145	-1.5993	0.111677306150776	0.48123481432155	-4.88396
ACTR1B	-0.0977381	-1.59813	0.111938372052105	0.482020336795801	-4.88572
IGLV2-14	0.788393972589175	1.59620954910647	0.112365798527167	0.483370076432994	-4.8886
MYH15	0.132478562318867	1.59581122548804	0.112454778163661	0.483370076432994	-4.8892
KRT80	0.805304608091703	1.59565897478579	0.112488803536621	0.483370076432994	-4.88943
YWHAZ	-0.12133	-1.59505	0.112624014625952	0.483435640842851	-4.89034
RILPL2	-0.122965	-1.59488	0.11266207286189	0.483435640842851	-4.89059
CCDC81	0.526639124724163	1.59420236425814	0.112814744744618	0.483751522839746	-4.89162
CTAGE15	-0.169396	-1.59323	0.113031629471183	0.484342115360063	-4.89307
CSNK2A2	-0.109221	-1.59243	0.113212550622934	0.484777884717798	-4.89427
PGRMC1	-0.207647	-1.59202	0.113304224285901	0.48483115273107	-4.89488
PCDHB16	0.152642989037354	1.59131120415657	0.113463915565574	0.485175191716107	-4.89595
GP1BA	-0.180273	-1.58983	0.113796530885568	0.486021751153457	-4.89816
IMPDH1	0.152047714086881	1.5897275958839	0.113820750024988	0.486021751153457	-4.89832
HS6ST2	0.152893902857604	1.58918348079752	0.113943561123704	0.486182000692015	-4.89913
ATP2C1	-0.233236	-1.58886	0.114017187611218	0.486182000692015	-4.89962
MYG1	0.131229276475383	1.58794088778042	0.114224419028829	0.486474614911136	-4.90099
HYOU1	0.115456155220773	1.58731824475101	0.114365359005377	0.486474614911136	-4.90192
TXN	0.397202488097656	1.58715977133976	0.114401252708079	0.486474614911136	-4.90216
HSPB6	0.27906198613259	1.58673505928404	0.1144974927051	0.486474614911136	-4.90279
AAMDC	0.12244414665567	1.58588752310766	0.114689737066412	0.486474614911136	-4.90406
MYL1	0.321219222850195	1.5858313938506	0.114702477759207	0.486474614911136	-4.90414
LRRC8A	-0.163259	-1.58543	0.114793727939104	0.486474614911136	-4.90474
GAS7	0.321917944220592	1.58479889967887	0.11493704253843	0.486474614911136	-4.90568
ATP6V0D1	-0.190474	-1.58449	0.115007079158358	0.486474614911136	-4.90614
KAZN	0.117297212478339	1.58394980367194	0.115130227647045	0.486474614911136	-4.90695
PFN1	-0.125799	-1.58366	0.115195286994429	0.486474614911136	-4.90737
NEXN	-0.17406	-1.58301	0.115343825085813	0.486474614911136	-4.90834
NMT2	0.307969234200376	1.58258079954837	0.115442244162835	0.486474614911136	-4.90899
LGALS3	0.424861358399006	1.58253	0.115453511508531	0.486474614911136	-4.90906
METRN	0.195234964828925	1.58245115199441	0.115471827527449	0.486474614911136	-4.90918
OR6J1	0.179557578463963	1.58235026581259	0.115494852198108	0.486474614911136	-4.90933
CHST3	0.203220746009968	1.58228457424825	0.11550984656265	0.486474614911136	-4.90943
DIMT1	0.186335758576877	1.5821710021771	0.115535773489592	0.486474614911136	-4.9096
FAM151A	0.279375288639346	1.58190571003364	0.115596353992612	0.486474614911136	-4.90999
SERPINB4	0.28637204655118	1.58069713253644	0.115872656403081	0.48705987956623	-4.91179
HMCN1	0.202579569042665	1.58015912416135	0.115995823115317	0.48705987956623	-4.91259
PDLIM5	-0.120742	-1.57978	0.116082915134349	0.48705987956623	-4.91315
GP5	-0.160476	-1.57895	0.116272811201136	0.48705987956623	-4.91439
RNF113A	0.139349874615598	1.57795208295941	0.116502169922998	0.48705987956623	-4.91587
APCS	0.193799697658486	1.57789945683712	0.116514264939779	0.48705987956623	-4.91595
MIEF1	0.194288589844619	1.57786858910073	0.116521359708453	0.48705987956623	-4.91599
SERPINB7	0.38848735629686	1.57784762950513	0.116526177344134	0.48705987956623	-4.91602
CHCHD3	-0.217099	-1.5775	0.116605543547535	0.48705987956623	-4.91654
CCL21	0.179006947387151	1.5774862000115	0.116609278006718	0.48705987956623	-4.91656
TGM3	0.513136072273567	1.57747870236099	0.116611002380213	0.48705987956623	-4.91657
ENTPD8	0.138291851083093	1.57710516162466	0.116696938050765	0.487086332832627	-4.91713
STIM1	-0.216783	-1.57551	0.117063528580212	0.487972705345968	-4.91949
PKP3	0.278087115016522	1.57507251804992	0.117165442052767	0.487972705345968	-4.92014
ALDOA	-0.142028	-1.5745	0.117296928187991	0.487972705345968	-4.92099
NFKB2	0.164024536933976	1.57442978540691	0.117313895207508	0.487972705345968	-4.9211
VPS36	0.150591830466074	1.57438642305359	0.11732391605402	0.487972705345968	-4.92116
RTL9	0.66608239623273	1.57411014147393	0.11738777941972	0.487972705345968	-4.92157
NAPRT	0.120425978201457	1.57354011572832	0.117519629697958	0.488186765211754	-4.92241
STRIP2	-0.141535	-1.5732	0.117598838359556	0.488186765211754	-4.92292
CARS1	0.124429306979809	1.57226284986946	0.117815494606308	0.488754584065083	-4.9243
SCP2	0.103394322696875	1.5707531107325	0.118165969700735	0.489325438305027	-4.92654
FANCG	0.159068134016323	1.57025721640325	0.118281267895545	0.489325438305027	-4.92727
MCM3	0.16164148573886	1.57015529380843	0.118304976494579	0.489325438305027	-4.92742
R3HCC1	0.187995168673514	1.56996885063275	0.118348355477578	0.489325438305027	-4.9277
TAGLN	0.201033381603032	1.56885837105395	0.118606987128233	0.489325438305027	-4.92934
TXNDC12	0.161066778479128	1.56866	0.118652205963082	0.489325438305027	-4.92962
EPN1	0.109998583734487	1.56856360199888	0.11867571415323	0.489325438305027	-4.92977
CIDEB	0.135748706565444	1.56783242036949	0.118846329188458	0.489325438305027	-4.93085
AMH	0.258281588144001	1.56764063324789	0.118891113196325	0.489325438305027	-4.93114
PRPF4	0.294612657027323	1.56763218751834	0.118893085656541	0.489325438305027	-4.93115
CPN1	0.184557752783361	1.56751999321979	0.118919290560753	0.489325438305027	-4.93131
CD9	-0.125175	-1.56731	0.118968165256374	0.489325438305027	-4.93162
DMBT1	0.194600020003733	1.56643364724169	0.119173261668388	0.489325438305027	-4.93292
SRSF5	0.349407147315016	1.56628465995514	0.119208126046285	0.489325438305027	-4.93314
AGL	0.134350162482985	1.56609822533411	0.119251764802123	0.489325438305027	-4.93341
CYLD	-0.109357	-1.56598	0.119279655639028	0.489325438305027	-4.93359
GTPBP10	0.140333167166327	1.56524842870065	0.119450836768439	0.489325438305027	-4.93466
ITGA6	-0.105989	-1.5652	0.119461017540681	0.489325438305027	-4.93473
FKBP15	-0.194892	-1.56452	0.119622490448484	0.489325438305027	-4.93574
CPSF3	0.167376265888332	1.56422626181637	0.119690635907718	0.489325438305027	-4.93617
VPS33A	-0.157306	-1.56393	0.119761136607006	0.489325438305027	-4.93661
TMEM109	-0.218791	-1.56384	0.119781697857655	0.489325438305027	-4.93674
ROGDI	0.189712819595556	1.56379310331292	0.119792369109484	0.489325438305027	-4.93681
ATP5F1B	-0.241441	-1.56294	0.119992567080927	0.489559542987167	-4.93806
INSR	0.22802928798893	1.56274678198246	0.120038393948148	0.489559542987167	-4.93835
PKP1	0.910806137938804	1.56252879578961	0.120089699954852	0.489559542987167	-4.93867
HIP1	1.10536453525799	1.56076163121771	0.120506266005061	0.4909306535852	-4.94127
NCCRP1	0.538581473950381	1.55975577843478	0.120743880575537	0.491289996764859	-4.94274
PHGDH	0.495270713150192	1.55970853242905	0.120755050683829	0.491289996764859	-4.94281
ASCC3	0.101120252368239	1.55930960732705	0.120849398848864	0.4913471571802	-4.9434
BCL2L13	0.187527046291481	1.55840048150566	0.121064630019434	0.491671366757086	-4.94473
PDP1	-0.163103	-1.55779	0.121209063206105	0.491671366757086	-4.94563
RBBP5	0.2038981201727	1.55765392534126	0.121241599814614	0.491671366757086	-4.94583
GGT3P	0.257391131262178	1.55761620724042	0.121251	0.491671366757086	-4.94588
SLC16A1	0.192208342517646	1.55647106601965	0.121522412520123	0.492447445172606	-4.94756
ST3GAL1	0.153615012415981	1.55596857991496	0.121641858763928	0.492605250679335	-4.9483
ZNF280C	0.109739813338883	1.5552336876161	0.121816717220268	0.492987098327261	-4.94937
PPP1R12C	-0.139117	-1.55453	0.121983550042539	0.49333598328506	-4.9504
SPCS3	-0.160405	-1.55417	0.122069887556269	0.493359076589701	-4.95093
FABP5	0.800514548135761	1.55241106722388	0.12249016885139	0.494042022210325	-4.9535
STING1	-0.206659	-1.55201	0.122585070005595	0.494042022210325	-4.95408
SERPINB1	-0.156181	-1.55197	0.122594905266023	0.494042022210325	-4.95414
VEGFD	0.182372982273551	1.55154460664428	0.12269748637011	0.494042022210325	-4.95477
WIPF1	-0.0957943	-1.5509	0.122851744145821	0.494042022210325	-4.95571
AZGP1	0.266331730175416	1.55075748752343	0.122886059610892	0.494042022210325	-4.95592
ATP6V1H	0.102758405263853	1.55068080825238	0.122904442171997	0.494042022210325	-4.95603
YIF1B	-0.233373	-1.55063	0.122917138700215	0.494042022210325	-4.95611
SCCPDH	-0.219615	-1.54914	0.123273169596616	0.494042022210325	-4.95827
ERP44	-0.112555	-1.54872	0.123374819630758	0.494042022210325	-4.95889
TMEM128	0.14020170155846	1.54867535495262	0.123385985846037	0.494042022210325	-4.95896
TBC1D23	-0.11708	-1.54866	0.123389106537866	0.494042022210325	-4.95898
RABEP2	0.107426098183072	1.5486502266676	0.123392028993854	0.494042022210325	-4.959
TGM2	0.207977378257553	1.54801671991988	0.123544459268264	0.494042022210325	-4.95992
ALDH3A2	0.240249900110586	1.5478905907506	0.123574825348877	0.494042022210325	-4.9601
NOCT	0.163733640293194	1.54787030823366	0.12357970899124	0.494042022210325	-4.96013
PEAR1	-0.133989	-1.54731	0.123713680795241	0.494042022210325	-4.96094
NAMPT	0.224800494700678	1.54700483351358	0.123788240455541	0.494042022210325	-4.96139
NECAP2	-0.111766	-1.54696	0.123799397065247	0.494042022210325	-4.96146
IGHV2-26	0.651701279722006	1.54631176108097	0.123955432272168	0.494042022210325	-4.9624
IGFALS	-0.208036	-1.54581	0.124075935458192	0.494042022210325	-4.96313
ABLIM1	-0.114315	-1.54566	0.124112971437302	0.494042022210325	-4.96335
RDX	0.123311967156347	1.54537114603454	0.124182623874592	0.494042022210325	-4.96377
GSDMA	0.490723644699177	1.54535921337074	0.124185508136978	0.494042022210325	-4.96379
C9orf72	-0.162092	-1.54506	0.124257341425346	0.494042022210325	-4.96422
SLMAP	-0.181813	-1.54414	0.124479378559838	0.494392013878075	-4.96556
S100A14	0.211630919673966	1.54403067623675	0.124506960841006	0.494392013878075	-4.96572
KRT78	0.7811941321965	1.5426909953537	0.124831772727409	0.495219204130184	-4.96767
MAEA	0.128554441068685	1.54250408895189	0.124877142012236	0.495219204130184	-4.96794
SNAP29	-0.173527	-1.54214	0.124966686828726	0.495253339834829	-4.96848
CSMD1	0.174865893865674	1.54170867920055	0.125070363291257	0.495343399986539	-4.9691
EEFSEC	0.102290536460298	1.54068636043159	0.125319050740095	0.495593959601063	-4.97058
PHB2	-0.209764	-1.5403	0.125413011698523	0.495593959601063	-4.97114
PFDN5	-0.160011	-1.54013	0.125453410805421	0.495593959601063	-4.97138
CYCS	-0.154809	-1.5401	0.125461588567875	0.495593959601063	-4.97143
FIG4	0.183327113182996	1.5397851875324	0.125538590845178	0.495593959601063	-4.97189
CTDSP1	-0.139147	-1.53769	0.126051196028245	0.496997320560212	-4.97493
GAS2L1	-0.113629	-1.53766	0.126056519285741	0.496997320560212	-4.97496
UBL4A	-0.11523	-1.53723	0.126163202767209	0.497097641811044	-4.97559
ERBIN	-0.115586	-1.53664	0.126306698828537	0.497342786442612	-4.97644
PACS2	0.139589375033815	1.53605600071586	0.126450297200036	0.497588018371076	-4.97729
TMEM87B	-0.157435	-1.53531	0.126632097184904	0.49798316367251	-4.97836
FAM50A	0.381316699092813	1.53487289068039	0.126740626885485	0.498089849654645	-4.979
TNRC18	0.186495162610735	1.53435445474371	0.126868013539413	0.498270458823922	-4.97975
RRAGC	-0.124673	-1.53316	0.127160709863851	0.499099668798529	-4.98147
RCC1	0.307194463558288	1.53224324017397	0.127387806161808	0.49967050378468	-4.9828
LCN1	0.364626051842108	1.53189155274145	0.127474555772567	0.499690459175104	-4.98331
SRSF6	0.469614862160916	1.53136899305672	0.127603539536056	0.499875837657572	-4.98406
CMIP	-0.131899	-1.53052	0.127814057107516	0.500336783186948	-4.98529
MMP8	0.378654349573552	1.52998038905319	0.127946787444033	0.500336783186948	-4.98606
ZC3H12C	0.122336376462572	1.52990069656712	0.127966508528775	0.500336783186948	-4.98618
SRP54	0.234436548249498	1.52779090775317	0.128489474946979	0.501976017362697	-4.98922
EEF1B2	-0.121302	-1.52698	0.12868993293825	0.501976017362697	-4.99038
UFC1	-0.105025	-1.52692	0.128704708420818	0.501976017362697	-4.99046
PPP1R14A	-0.147465	-1.52672	0.1287548887483	0.501976017362697	-4.99075
GMPR2	-0.0729299	-1.52656	0.128795938431024	0.501976017362697	-4.99099
PRKAA1	-0.0895413	-1.52527	0.129117609326941	0.502008269192903	-4.99285
ADAMTS20	0.183979855695349	1.52466924633443	0.129266333791971	0.502008269192903	-4.99371
LCN2	0.373979921683402	1.52454	0.129299036388677	0.502008269192903	-4.99389
RBP1	0.17253211675176	1.52438628758548	0.129336932693113	0.502008269192903	-4.99411
SNN	-0.145991	-1.52384	0.129472727567496	0.502008269192903	-4.99489
RFC4	0.163034547208697	1.52370123773112	0.12950797945628	0.502008269192903	-4.9951
PAWR	0.151815408785038	1.52355228242436	0.129545194833783	0.502008269192903	-4.99531
CIAPIN1	-0.117302	-1.52347	0.129564826364501	0.502008269192903	-4.99542
RAD18	0.180591456375387	1.52263451691645	0.129774676642476	0.502008269192903	-4.99663
PAG1	0.167894162768469	1.52247886007924	0.129813629278968	0.502008269192903	-4.99685
RASAL2	0.160598684309005	1.52203686814321	0.12992428631073	0.502008269192903	-4.99748
PSMB5	0.277203656982867	1.52175902548502	0.12999388477025	0.502008269192903	-4.99788
RHBDD1	-0.174144	-1.52122	0.130129610425459	0.502008269192903	-4.99866
HACE1	0.111626362927491	1.52118430914574	0.130137941561258	0.502008269192903	-4.99871
GLTPD2	0.159758523980845	1.52116132986645	0.130143704081679	0.502008269192903	-4.99874
PXDNL	0.260189391743424	1.5210247888733	0.130177948627212	0.502008269192903	-4.99894
COQ8A	0.151867120024034	1.51994163288301	0.130449854753155	0.502008269192903	-5.00049
SPART	-0.0995612	-1.51988	0.130465853890525	0.502008269192903	-5.00058
CTSA	-0.150087	-1.5198	0.130486595689093	0.502008269192903	-5.0007
PUS1	0.190801210656737	1.51968111069767	0.130515320288187	0.502008269192903	-5.00086
LASP1	-0.0832326	-1.51932	0.130606002512537	0.502008269192903	-5.00138
NAE1	-0.107958	-1.51931	0.130609113344517	0.502008269192903	-5.00139
SYNJ2	0.146909889237337	1.51852762090132	0.130805485053483	0.502447434427032	-5.00251
DSG1	0.810247100402155	1.51763736086296	0.13102977842477	0.502551597221612	-5.00379
RAE1	-0.16466	-1.51704	0.131180927713521	0.502551597221612	-5.00464
EPHX1	0.298316737096307	1.5168153870713	0.1312371347952	0.502551597221612	-5.00496
ACTN2	-0.155933	-1.51677	0.131249241939883	0.502551597221612	-5.00503
CDC5L	0.313469124937852	1.51640695766309	0.131340263253373	0.502551597221612	-5.00554
ARHGAP31	0.370137145018319	1.51613106921319	0.131409960980614	0.502551597221612	-5.00594
SETDB1	0.160258445955012	1.51571008965574	0.131516368847418	0.502551597221612	-5.00654
RPL32	0.231097462933525	1.51565173053265	0.131531125166175	0.502551597221612	-5.00662
KMT2D	0.138576422720348	1.51549101373967	0.1315717696926	0.502551597221612	-5.00685
VTI1B	-0.146018	-1.51434	0.131862157858734	0.502850066216942	-5.00849
GEMIN4	0.132605474129908	1.51414482151133	0.131912601308706	0.502850066216942	-5.00877
TST	0.307672865756054	1.51396179859623	0.131958992679273	0.502850066216942	-5.00904
TBC1D20	0.146305299215634	1.51388153701531	0.131979340847945	0.502850066216942	-5.00915
ABCB10	0.172286552106852	1.5135603116804	0.132060803466355	0.502850066216942	-5.00961
QPCT	0.264655264689634	1.51262777093033	0.132297518174879	0.503438130417961	-5.01094
RASGRP4	0.166542846820561	1.51221799884821	0.132401638927722	0.503521211061983	-5.01152
CARD16	0.178899164878096	1.51143314907221	0.132601243602314	0.503823346685753	-5.01264
WASF3	-0.131471	-1.51126	0.132645760992115	0.503823346685753	-5.01289
FTCD	0.236574096689806	1.50926411789821	0.133154099357076	0.504491812068898	-5.01573
OVOL1	0.699573949930173	1.50907771237255	0.133201695414962	0.504491812068898	-5.01599
PSD3	0.127095765126375	1.50874030998924	0.133287880214467	0.504491812068898	-5.01647
FER	-0.0831544	-1.50855	0.133335555936994	0.504491812068898	-5.01674
IGHMBP2	0.27775307644581	1.50850359250072	0.133348372434832	0.504491812068898	-5.01681
PHKG2	0.166840867620437	1.50824938219034	0.133413358751259	0.504491812068898	-5.01717
SART1	0.164292781421938	1.50783493621928	0.133519360735335	0.504491812068898	-5.01776
ARG1	0.589758284123805	1.50775351571252	0.133540193216268	0.504491812068898	-5.01787
PCDH9	0.187462759294022	1.50766136429696	0.133563774399676	0.504491812068898	-5.01801
REPS2	-0.110722	-1.50584	0.134031381767952	0.505683890291095	-5.0206
ZNF512	0.193315999502419	1.50565132390164	0.134078945166857	0.505683890291095	-5.02086
ORAI1	-0.180719	-1.50518	0.134199440675712	0.505683890291095	-5.02153
DDX21	0.327921774351059	1.50479794692634	0.134298133030776	0.505683890291095	-5.02207
UNC13D	-0.12891	-1.50465	0.134337007286278	0.505683890291095	-5.02229
VAPA	-0.206034	-1.50365	0.134594044090627	0.505683890291095	-5.0237
KHSRP	0.1794118031419	1.50306986130342	0.134742844047992	0.505683890291095	-5.02452
IDH1	0.135495736131909	1.50297922999487	0.134766199059409	0.505683890291095	-5.02465
LDHAL6B	0.172427613180104	1.50223185345868	0.134958912810789	0.505683890291095	-5.02571
PLXNA4	-0.141478	-1.50203	0.135010238964873	0.505683890291095	-5.02599
C9orf78	-0.139914	-1.50201	0.135017414292348	0.505683890291095	-5.02603
IGLC3	0.298890462768672	1.50112598061607	0.135244460331314	0.505683890291095	-5.02727
NAA30	0.162707384080482	1.50107236958745	0.135258315202131	0.505683890291095	-5.02735
DSC1	0.711208875008841	1.50076133236096	0.135338719390408	0.505683890291095	-5.02779
OIT3	0.323024872864033	1.50074719312666	0.135342375316168	0.505683890291095	-5.02781
TSPAN9	-0.130052	-1.50053	0.135399460068359	0.505683890291095	-5.02812
KLK5	0.39785452692893	1.50030673904585	0.135456300342716	0.505683890291095	-5.02843
C1RL	0.119292373500496	1.50007976672152	0.135515036727729	0.505683890291095	-5.02875
SORD	0.222334600995623	1.50001041200994	0.135532988448312	0.505683890291095	-5.02885
MRE11	0.113114267000239	1.49947659186184	0.135671224096973	0.505683890291095	-5.02961
POF1B	0.732876389390259	1.49940982061448	0.135688522606319	0.505683890291095	-5.0297
SLC25A11	-0.223362	-1.49915	0.135756433252516	0.505683890291095	-5.03007
IGKV2D-24	0.324931613684067	1.49905632165381	0.135780132660283	0.505683890291095	-5.0302
RTN3	-0.211708	-1.49859	0.135900679241991	0.505766824296769	-5.03086
PIK3R1	0.0873638878992331	1.49833308450216	0.135967711385551	0.505766824296769	-5.03122
DDX39B	0.263776318631289	1.49792913989663	0.136072566271111	0.505787673679025	-5.03179
CLTCL1	-0.121648	-1.49767	0.136138633526615	0.505787673679025	-5.03215
VEGFC	0.140362172340361	1.49649083532372	0.136446429207307	0.50662360456281	-5.03382
DNAAF5	0.194566943209783	1.49424334368763	0.13703222784002	0.508251027999296	-5.03699
PTGES2	0.152522696630897	1.49417199196348	0.137050857362124	0.508251027999296	-5.03709
QSOX2	-0.159048	-1.49298	0.137363028862458	0.50864069495083	-5.03877
HRNR	0.593586491955935	1.49284235755065	0.137398378019701	0.50864069495083	-5.03896
NEU2	0.257329216756572	1.49235032370878	0.137527152427559	0.50864069495083	-5.03965
ACLY	-0.109052	-1.4923	0.137540075484879	0.50864069495083	-5.03972
DCLK2	0.160656637712571	1.49218074595919	0.137571555833245	0.50864069495083	-5.03989
RCSD1	0.178237994586241	1.49098829356531	0.137884110865758	0.509373475236804	-5.04157
RBM22	0.153061039191711	1.49078961895639	0.137936239331163	0.509373475236804	-5.04185
RNASEH2A	0.163934887469123	1.49005148201653	0.138130046811147	0.509781517754769	-5.04289
NUDT3	0.181268808979469	1.48960984220563	0.138246106325594	0.509847790133832	-5.04351
CHMP7	0.126621912156617	1.48934915651833	0.138314648083373	0.509847790133832	-5.04387
BANK1	-0.145938	-1.48795	0.138682226139293	0.510894967938792	-5.04583
MBNL1	-0.101814	-1.48673	0.139004724250976	0.511774914375285	-5.04755
DDT	0.218178718443449	1.48591	0.139220310921733	0.51188157511078	-5.04869
ASH1L	-0.146888	-1.48573	0.139268299563295	0.51188157511078	-5.04895
ANO6	-0.188398	-1.48567	0.139284658042074	0.51188157511078	-5.04903
ZC3H7A	-0.0825424	-1.48462	0.139561589589423	0.512148179962261	-5.0505
SH3GLB1	-0.0964307	-1.4844	0.139620159509487	0.512148179962261	-5.05081
POGZ	0.181720961914868	1.48396893249301	0.139735171782736	0.512148179962261	-5.05141
NEDD8	0.125517485450575	1.48372377853377	0.139800167918297	0.512148179962261	-5.05176
AKR1B10	0.220018101585137	1.48363594877843	0.139823459383343	0.512148179962261	-5.05188
DR1	0.245824946954893	1.48251219789346	0.140121731499061	0.512148179962261	-5.05345
DLD	0.198496819964885	1.48240623763567	0.140149881516897	0.512148179962261	-5.0536
SACM1L	-0.206221	-1.48212	0.140227273083397	0.512148179962261	-5.05401
EIF5	0.0948239650274443	1.48189359100898	0.140286136207022	0.512148179962261	-5.05432
SERPINB3	0.327870642588038	1.48173586946721	0.140328077184059	0.512148179962261	-5.05454
PARVG	0.164869299156267	1.48160591842128	0.140362640802635	0.512148179962261	-5.05472
SLC43A3	-0.14819	-1.48125	0.140456974370075	0.512148179962261	-5.05521
PES1	0.168100986095987	1.48079972735853	0.140577214459079	0.512148179962261	-5.05584
PCNX3	0.164278397422117	1.48079236382679	0.140579175489493	0.512148179962261	-5.05585
EPHX2	0.177723239051333	1.48066659763256	0.140612672387089	0.512148179962261	-5.05603
IL22	0.227986392329991	1.47969991691959	0.140870347467332	0.512470805290887	-5.05738
CFAP54	0.133226504427585	1.47942287599878	0.140944262041643	0.512470805290887	-5.05777
MT-ATP8	0.189742833256898	1.47939199519557	0.140952502909718	0.512470805290887	-5.05781
RPL10A	0.333949006728655	1.47799127490749	0.141326693051248	0.513025973285514	-5.05976
CRACD	-0.131905	-1.47759	0.141433631680384	0.513025973285514	-5.06032
HADHA	-0.219066	-1.47733	0.141502331051555	0.513025973285514	-5.06068
JUP	0.807161281809969	1.47730514403989	0.141510267787782	0.513025973285514	-5.06072
EPB41L2	0.182089963459988	1.47725232795876	0.14152440642359	0.513025973285514	-5.06079
N4BP1	0.123403063518639	1.47546342691328	0.142003934610552	0.513746812728249	-5.06328
WDR87	0.674641218434368	1.47546026115364	0.142004784330789	0.513746812728249	-5.06329
VKORC1	-0.168583	-1.47532	0.142042606116354	0.513746812728249	-5.06348
RBMX	0.406613230904877	1.47520624453715	0.142072977671169	0.513746812728249	-5.06364
PARG	0.1411731600742	1.47494530834564	0.142143055066012	0.513746812728249	-5.064
ZFP64	-0.116671	-1.47459	0.142237278410544	0.513783888190153	-5.06449
MEN1	0.322525115060621	1.47269160931146	0.142749426992278	0.515029163285623	-5.06714
ASAP2	-0.101353	-1.47265	0.142761267784782	0.515029163285623	-5.0672
GLTP	0.120075971325683	1.47237590061593	0.142834530167626	0.515029163285623	-5.06757
TGFB2	0.140558009124929	1.47172920302222	0.143008978168764	0.515354497888495	-5.06847
COX6B1	-0.184083	-1.47085	0.143246091426004	0.515905140338859	-5.06969
ACP1	-0.0880718	-1.46955	0.143599341356628	0.516873158683061	-5.0715
PGK1	0.136494770599655	1.46866527492669	0.143837722504797	0.517426821873518	-5.07272
NDUFAB1	0.161581160956323	1.46826851779778	0.143945310303991	0.517509608548835	-5.07327
ATP5PB	-0.244959	-1.46761	0.144122808244515	0.517619209873763	-5.07418
TMOD3	-0.19576	-1.46714	0.14425040905677	0.517619209873763	-5.07483
SPRR3	0.315281221526762	1.46705019181609	0.144276070398291	0.517619209873763	-5.07496
PRKCQ	-0.0936268	-1.46691	0.144314164413244	0.517619209873763	-5.07515
AGT	0.324494204712021	1.46590244030326	0.144588207941897	0.517901405741055	-5.07654
KPRP	0.53142980175824	1.46571987944858	0.144637904506709	0.517901405741055	-5.0768
SORT1	-0.150531	-1.46569	0.144646756399978	0.517901405741055	-5.07684
TMEM132A	0.168216620802965	1.4642304289848	0.145043855110468	0.5187264761985	-5.07885
TFAM	-0.1902	-1.46422	0.145046739790102	0.5187264761985	-5.07887
SIGIRR	0.176081904943018	1.4631731637831	0.14533254745447	0.519186654790237	-5.08031
CCL19	0.275002871555275	1.46308772961362	0.145355895123989	0.519186654790237	-5.08043
TUBA4B	-0.129582	-1.46282	0.145429960174941	0.519186654790237	-5.08081
PLIN1	0.275732637573923	1.4613467516944	0.145832305687076	0.520319462681758	-5.08283
H3-7	0.261053868672939	1.45988988239236	0.146231897492889	0.521441130978431	-5.08484
ORM1	0.190756099317405	1.45872056421542	0.146553230672689	0.522282596672211	-5.08645
GPSM3	-0.129345	-1.45839	0.146644519340794	0.522303733321491	-5.08691
PANX1	-0.188902	-1.45728	0.146948799153595	0.523083014555469	-5.08843
WDR77	0.157318599223638	1.45577501618472	0.147365094730408	0.524096996654293	-5.0905
ATE1	-0.0909913	-1.45532	0.14749026208244	0.524096996654293	-5.09112
CMTM6	-0.261247	-1.45511	0.147549167961021	0.524096996654293	-5.09141
FPGT	-0.110197	-1.45501	0.147576258414013	0.524096996654293	-5.09155
F8A1	-0.1234	-1.45458	0.147696588357771	0.524220083620186	-5.09215
DNPH1	0.139357657474535	1.45389650783962	0.147884666087173	0.52445175090014	-5.09308
DAZAP1	-0.0735075	-1.45352	0.147988512576522	0.52445175090014	-5.09359
CD248	0.145796735683647	1.4534117037292	0.148018985750048	0.52445175090014	-5.09374
RANGAP1	0.123527874682631	1.45284845013208	0.148175158705502	0.52470127090218	-5.09451
SLC25A3	-0.209001	-1.45249	0.148274586054807	0.524749677310218	-5.09501
STK38L	-0.0919599	-1.45085	0.148731328112034	0.526061847813605	-5.09726
FCRL5	0.192214159297159	1.44990813730697	0.148992480442463	0.52668110215334	-5.09854
TPD52	0.116226361165625	1.44926511112717	0.149171685038226	0.526727964280815	-5.09942
SURF4	-0.213097	-1.44924	0.149177898692377	0.526727964280815	-5.09945
CAMSAP1	0.128435316983884	1.44764986111601	0.149622570417529	0.527993372770967	-5.10163
CD27	0.147448341464233	1.44683456852797	0.149850551583097	0.528493098061655	-5.10274
DDAH2	0.399736946916926	1.4463907481576	0.149974769918022	0.528626507562428	-5.10335
PHB1	-0.209716	-1.44594	0.150102359672826	0.528771640090973	-5.10397
REEP5	0.155604728312872	1.44497191910943	0.150372409547544	0.529129210298474	-5.10528
FNTB	0.127277763090285	1.44489210622878	0.150394801903754	0.529129210298474	-5.10539
HMGN1	0.587248956426863	1.44462357956906	0.150470158763691	0.529129210298474	-5.10576
THBS4	0.153761143396014	1.44434005615732	0.15054975570022	0.529129210298474	-5.10614
TXNL1	-0.137492	-1.44375	0.15071607952792	0.529408503181423	-5.10695
UBASH3B	-0.0972732	-1.44344	0.150802258709792	0.529408503181423	-5.10737
PRMT5	0.128653588722055	1.44087484467255	0.151525205285425	0.531641474278393	-5.11086
FANCM	0.18508773832941	1.44011296530765	0.151740322758394	0.531775400616886	-5.1119
CDS2	-0.20121	-1.43996	0.151784547562506	0.531775400616886	-5.11211
SLC25A1	-0.200363	-1.43982	0.151824092969064	0.531775400616886	-5.1123
NDUFS3	-0.171134	-1.43942	0.151936181399333	0.531863554909908	-5.11284
TREML1	-0.229642	-1.43861	0.152165464105169	0.532361620845928	-5.11394
TRDMT1	0.211599973033366	1.43636124836152	0.152803049108493	0.533809760795213	-5.11699
SDHA	-0.210569	-1.43579	0.152966554508971	0.533809760795213	-5.11777
F2RL3	-0.174977	-1.43488	0.153225287370205	0.533809760795213	-5.119
AKR7A2	-0.12915	-1.4348	0.153246473620873	0.533809760795213	-5.1191
DNAJA1	0.120347944859316	1.43452323775103	0.153325772633068	0.533809760795213	-5.11948
INPP5K	-0.165623	-1.43434	0.153377503513164	0.533809760795213	-5.11972
OAS2	0.164722086937588	1.43427675948977	0.153395974385586	0.533809760795213	-5.11981
UHRF2	0.183179385666048	1.43396417708259	0.153485039344886	0.533809760795213	-5.12023
POLR3C	0.143930407380394	1.4339137186925	0.153499420310941	0.533809760795213	-5.1203
ALOX12B	0.252209543605971	1.43361121847484	0.153585656501221	0.533809760795213	-5.12071
SEC24D	0.132581881484965	1.43328367753906	0.153679073163218	0.533809760795213	-5.12116
FECH	0.168620134845338	1.43316745477293	0.153712231077762	0.533809760795213	-5.12131
ODF2L	-0.127282	-1.43292	0.153783647566586	0.533809760795213	-5.12165
ATG4A	0.189576984417442	1.43280552730966	0.153815522770787	0.533809760795213	-5.1218
PRSS3	0.127274977497297	1.43255182838118	0.153887958496937	0.533809760795213	-5.12215
CDK5	-0.106329	-1.43103	0.154324350333378	0.535020226453224	-5.12421
DSP	0.806645848027752	1.43054928378007	0.154460640672893	0.535189501855851	-5.12485
MLEC	-0.201497	-1.42964	0.154720412630226	0.53558046231054	-5.12607
CPVL	0.166030053968752	1.42946529357209	0.154771318089524	0.53558046231054	-5.12631
EFNB1	-0.132634	-1.42894	0.154920765161696	0.53558046231054	-5.12702
KRT17	0.742814245473248	1.42881721306587	0.154957290095801	0.53558046231054	-5.12719
KRT10	0.275852327438496	1.42862976168175	0.155011112722988	0.53558046231054	-5.12744
LAT	-0.084626	-1.42799	0.155195889162249	0.535896610985349	-5.12831
FBLN5	0.196029042542068	1.42753804734729	0.155324859703862	0.535896610985349	-5.12891
NDUFB11	-0.211638	-1.4274	0.155365351836576	0.535896610985349	-5.1291
PSMA7	0.148901144675353	1.42476130004367	0.1561250593577	0.537687248741815	-5.13265
PRNP	0.112485436525878	1.4247295533493	0.156134226295532	0.537687248741815	-5.13269
CNPY2	0.205624513349086	1.42468149933511	0.156148102796896	0.537687248741815	-5.13276
HCFC1	0.21870192233354	1.42427	0.156267736308536	0.537796557070827	-5.13331
SEMG2	0.288305852222934	1.42339939593718	0.156518683038877	0.538357403886953	-5.13448
TMEM14C	0.169075246504551	1.42277068739845	0.156700651268809	0.538680497254966	-5.13533
KRT5	0.622856922788341	1.42224358409563	0.156853336433116	0.538902619671104	-5.13603
ALG1	-0.183773	-1.42129	0.157129704320135	0.539549192331598	-5.13731
BORCS5	0.130335763872126	1.42076842352972	0.157281248858906	0.539766663919039	-5.13801
EVPLL	0.242959525910376	1.4204496207094	0.157373843936918	0.53978169901906	-5.13844
DGKD	0.165391543365704	1.41922643541346	0.157729500362105	0.540698494518612	-5.14008
RBP4	0.205300063935961	1.41885631699663	0.15783723793261	0.540764870610101	-5.14058
TAOK1	-0.0983887	-1.41788	0.158122378646569	0.541438631750619	-5.14189
UBAP2L	0.139549819070529	1.41620273549147	0.158611315710052	0.541991744609044	-5.14413
ENPP2	0.24400004478472	1.41617115415391	0.158620545752192	0.541991744609044	-5.14417
IGFBPL1	0.3373454597836	1.41600492571204	0.158669134863858	0.541991744609044	-5.14439
MRPL14	-0.224204	-1.41568	0.158764408446077	0.541991744609044	-5.14483
SHC1	0.133378291873308	1.41566402910929	0.158768815610749	0.541991744609044	-5.14485
SPHK1	0.15437782265595	1.41550490295699	0.158815361674132	0.541991744609044	-5.14506
KHK	0.374888782810105	1.41501102746172	0.158959891795735	0.542067343790535	-5.14572
KLC2	0.147054629073707	1.41482386891902	0.159014689018469	0.542067343790535	-5.14597
EIF4E2	0.150730553991407	1.41422284700914	0.159190756792878	0.542365390209143	-5.14677
MAPKAPK2	-0.0764865	-1.41377	0.159322858540754	0.542513395331595	-5.14737
SAA4	0.148466700281888	1.41270406381979	0.159636343623234	0.543278524266167	-5.1488
PTGIR	-0.130775	-1.41232	0.159750502651054	0.543364828083269	-5.14932
SUCLA2	-0.197927	-1.41182	0.159896720110483	0.54343614031792	-5.14998
DNMBP	0.821449359611799	1.41131897232841	0.160043536813413	0.54343614031792	-5.15065
UPP1	0.205827145341031	1.41033464135478	0.160333394642914	0.54343614031792	-5.15196
SLC18A2	-0.194681	-1.41011	0.160399721915235	0.54343614031792	-5.15226
PROKR1	0.200668209616222	1.41009110110957	0.160405172163442	0.54343614031792	-5.15228
CARD6	-0.123964	-1.4098	0.160492308248489	0.54343614031792	-5.15267
SEC11A	-0.209084	-1.40963	0.160539973645668	0.54343614031792	-5.15289
SELENOF	-0.103361	-1.40949	0.160582308744822	0.54343614031792	-5.15308
SYNGR2	0.197402232161075	1.40919585103236	0.160669235845235	0.54343614031792	-5.15347
ETFA	0.229882427885386	1.40915586455687	0.160681038017452	0.54343614031792	-5.15353
LOXL3	0.100942982806419	1.40876522004167	0.160796373127933	0.54343614031792	-5.15405
NUP214	0.153354645435579	1.40845295319467	0.160888613158376	0.54343614031792	-5.15446
SPRR1B	0.562986124883821	1.40832637266879	0.160926015076985	0.54343614031792	-5.15463
MYH7B	0.144314508768415	1.40601183541585	0.161611082132584	0.545448544715543	-5.1577
ACIN1	0.167528364696167	1.40476325575084	0.161981563832112	0.546397568406116	-5.15936
CFHR2	0.184995619744836	1.40412204005079	0.162172078218351	0.546459759344383	-5.16021
SLC39A10	0.180277398105883	1.4041000615517	0.162178611369407	0.546459759344383	-5.16024
PSMD11	0.100642469646665	1.40356816649941	0.162336779323003	0.546691663553911	-5.16095
PHOSPHO1	0.171913705039324	1.40320751671839	0.162444091415976	0.546752142670164	-5.16142
PSME1	0.125706047469418	1.40160415386791	0.162921829289427	0.548058643992306	-5.16355
MYCT1	-0.153455	-1.4004	0.163281335720044	0.548796472158011	-5.16514
GUCY1B1	-0.11071	-1.40027	0.163320538617378	0.548796472158011	-5.16531
ADM	0.0833911014831057	1.3989180087713	0.16372458815174	0.549555252851582	-5.1671
COX7A2	0.17680431103212	1.39882812622596	0.163751501620447	0.549555252851582	-5.16722
PIK3C2A	-0.106337	-1.39861	0.163815783821096	0.549555252851582	-5.1675
PTPN11	-0.0910449	-1.3982	0.163938745487258	0.549666401992621	-5.16804
AGTRAP	0.125934765097997	1.39714194358479	0.164257017964078	0.550377535044236	-5.16944
TXNDC16	0.231381847763501	1.39585651930093	0.16464318349275	0.550377535044236	-5.17114
CLCC1	-0.175568	-1.39572	0.164684943895733	0.550377535044236	-5.17132
S100A4	-0.120715	-1.39568	0.164695079887279	0.550377535044236	-5.17137
NSUN5	0.221306098072658	1.39521871252863	0.16483504850606	0.550377535044236	-5.17198
STEAP3	-0.133149	-1.39521	0.164839020252589	0.550377535044236	-5.172
AGRN	-0.13096	-1.3949	0.164931681012058	0.550377535044236	-5.1724
RAB14	-0.0730762	-1.39482	0.164955474450664	0.550377535044236	-5.17251
RGS10	-0.0910989	-1.3948	0.16496035287974	0.550377535044236	-5.17253
CALCOCO1	-0.158193	-1.39405	0.16518843106299	0.550595560154034	-5.17352
LRRC37A2	-0.106103	-1.39399	0.165205662435497	0.550595560154034	-5.1736
IDH3A	-0.226671	-1.3932	0.165442549851956	0.551084900677257	-5.17463
CCZ1B	-0.0992327	-1.3922	0.165744372476615	0.551636745101884	-5.17595
IGKV2-40	0.300161935448774	1.39195407699247	0.165819777161808	0.551636745101884	-5.17628
HDAC6	-0.0797851	-1.39147	0.165966710024513	0.551636745101884	-5.17691
RAB9A	0.170046642642406	1.39122645505165	0.16603986087337	0.551636745101884	-5.17723
GKN2	0.224739099057271	1.39116328723583	0.166058977688784	0.551636745101884	-5.17732
NTF3	0.15483076203771	1.3907820438799	0.166174390882726	0.551720617369182	-5.17782
FLCN	-0.143295	-1.3903	0.166321332043862	0.551909018859214	-5.17845
LRRC63	0.174195496109482	1.38973595464444	0.166491384494938	0.552173865433347	-5.17919
PECAM1	-0.13911	-1.38806	0.166999749267849	0.553047869772029	-5.18139
LRPPRC	0.184174299558185	1.38791561251441	0.167044091400525	0.553047869772029	-5.18158
FLG	0.473713390951692	1.38789241117192	0.167051144948345	0.553047869772029	-5.18161
KPLCE	0.476581930723351	1.38767766244473	0.167116442426619	0.553047869772029	-5.18189
NDUFS1	-0.162842	-1.38602	0.167621044574269	0.554119554596399	-5.18406
NDST3	0.107052522406488	1.38588317818398	0.167662838309711	0.554119554596399	-5.18424
CD99	0.113193424722415	1.38532394662216	0.167833393108971	0.554119554596399	-5.18497
PTK2	-0.0809631	-1.38522	0.167864463116834	0.554119554596399	-5.18511
PDIA3	-0.107355	-1.38495	0.167947554911005	0.554119554596399	-5.18546
TAGLN3	-0.13613	-1.38483	0.167983620489675	0.554119554596399	-5.18562
RAP2C	0.196084556593216	1.3843385193923	0.168134249260934	0.55431760303214	-5.18626
PSMG1	0.120103478641603	1.38363110101735	0.168350479665343	0.554731602085208	-5.18719
GP9	-0.155674	-1.38319	0.168486135894503	0.554879798459885	-5.18777
CDK19	0.175583363712699	1.38254471342389	0.168682956338868	0.554898834891542	-5.18861
LORICRIN	0.509411554515127	1.38117	0.169105218524594	0.554898834891542	-5.1904
SPTLC2	0.119957923129728	1.38037465064553	0.169348567850541	0.554898834891542	-5.19144
TANK	0.117811866245261	1.38003412466947	0.169453195717227	0.554898834891542	-5.19188
PLIN2	0.139892621039448	1.37986687489153	0.169504601741076	0.554898834891542	-5.1921
P2RX1	-0.127433	-1.37943	0.1696391127056	0.554898834891542	-5.19267
SLC25A5	-0.198802	-1.37939	0.169652736610114	0.554898834891542	-5.19273
LRRC1	0.125772132779011	1.37924733500512	0.169695126836526	0.554898834891542	-5.19291
ADGRG6	0.156438269119767	1.37913894315606	0.169728476878515	0.554898834891542	-5.19305
STK26	-0.0743598	-1.37912	0.169735824820103	0.554898834891542	-5.19308
KHNYN	0.117597654890535	1.37904998737022	0.16975585053044	0.554898834891542	-5.19316
TRIR	0.287614013364024	1.37876096191856	0.16984481307575	0.554898834891542	-5.19354
JADE3	0.305678407207418	1.37832826607585	0.16997806354183	0.554898834891542	-5.1941
RAP1B	-0.0646389	-1.37812	0.170041673129069	0.554898834891542	-5.19437
C19orf53	0.19339583048833	1.37797749816698	0.170086141987471	0.554898834891542	-5.19456
KRT9	0.649844202473473	1.37795138994137	0.170094188519749	0.554898834891542	-5.19459
PSMB2	0.176490890251733	1.37790204530668	0.170109397279286	0.554898834891542	-5.19466
[truncated: 4,244 more rows]

## Sheet: Supplementary Data 5. Different
Supplementary Data 5. Differentially expressed proteins between MACE and non-MACE groups in PAD patients after adjustment for major baseline comorbidities
[truncated: 6,120 more rows]

[truncated: 5 more sheets: Supplementary Data 6. Different, Supplementary Data 7.  KEGG Pat, Supplementary Data 8. Different, Supplementary Data 9. Different, Supplementary Data 10. Signifi]
